# Supplementary material for: Unsupervised explainable AI for molecular evolutionary study of forty thousand SARS-CoV-2 genomes
Source: BMC Microbiol. 2022 Mar 10;22:73. doi: 10.1186/s12866-022-02484-3 (PMC8907386; doi:10.1186/s12866-022-02484-3)
Supplement: Supplementary file 2 — Additional file 2: [file 12866_2022_2484_MOESM2_ESM.xlsx]

## Sheet: title page
Unsupervised explainable AI for molecular evolutionary study of forty thousand SARS-CoV-2 genomes
Yuki Iwasaki1, Takashi Abe2, Kennosuke Wada1, Yoshiko Wada1, Toshimichi Ikemura1,3*
*Correspondence to t_ikemura@nagahama-i-bio.ac.jp
Yuki Iwasaki
Takashi Abe
Kennosuke Wada
Yoshiko Wada
Toshimichi Ikemura

## Sheet: Table S1
Tabls S1: List of SARS-CoV-2 strains used in the analysis.
Strain	Accession	Collection_Date
hCoV-19/Australia/NT12/2020	EPI_ISL_426900	2020
hCoV-19/Australia/NT13/2020	EPI_ISL_426901	2020
hCoV-19/Australia/NT17/2020	EPI_ISL_426904	2020
hCoV-19/Australia/VIC475/2020	EPI_ISL_426907	2020-03-28
hCoV-19/Australia/VIC478/2020	EPI_ISL_426910	2020-03-28
hCoV-19/Spain/Valencia188/2020	EPI_ISL_436283	2020-03-17
hCoV-19/Spain/Valencia190/2020	EPI_ISL_436285	2020-03-24
hCoV-19/Spain/Valencia192/2020	EPI_ISL_436287	2020-03-24
hCoV-19/Spain/Valencia195/2020	EPI_ISL_436290	2020-03-13
hCoV-19/Spain/Valencia197/2020	EPI_ISL_436292	2020-03-13
hCoV-19/Spain/Valencia200/2020	EPI_ISL_436295	2020-03-12
hCoV-19/Spain/Valencia202/2020	EPI_ISL_436297	2020-03-25
hCoV-19/England/NORW-E89D6/2020	EPI_ISL_448260	2020
hCoV-19/England/NORW-E89F4/2020	EPI_ISL_448262	2020-04-11
hCoV-19/England/NORW-E8BA3/2020	EPI_ISL_448285	2020-04-12
hCoV-19/England/NORW-E8BD0/2020	EPI_ISL_448288	2020-04-14
hCoV-19/England/NORW-E8BFE/2020	EPI_ISL_448290	2020-04-14
hCoV-19/England/NORW-E8C0A/2020	EPI_ISL_448291	2020-04-14
hCoV-19/England/NORW-E8C37/2020	EPI_ISL_448292	2020-04-13
hCoV-19/England/NORW-E8C64/2020	EPI_ISL_448293	2020-04-13
hCoV-19/England/NORW-E8CA0/2020	EPI_ISL_448297	2020-04-14
hCoV-19/England/NORW-E8CCE/2020	EPI_ISL_448299	2020-04-15
hCoV-19/Netherlands/NoordHolland_33/2020	EPI_ISL_461222	2020-05-19
hCoV-19/Netherlands/Utrecht_30/2020	EPI_ISL_461228	2020-04-20
hCoV-19/Netherlands/Utrecht_31/2020	EPI_ISL_461229	2020-04-23
hCoV-19/Netherlands/Utrecht_34/2020	EPI_ISL_461232	2020-04-27
hCoV-19/Netherlands/Utrecht_37/2020	EPI_ISL_461235	2020-04-12
hCoV-19/Netherlands/Utrecht_39/2020	EPI_ISL_461237	2020-04-28
hCoV-19/Netherlands/Utrecht_42/2020	EPI_ISL_461240	2020-04-30
hCoV-19/Netherlands/Utrecht_44/2020	EPI_ISL_461242	2020-04-07
hCoV-19/Netherlands/Zeeland_12/2020	EPI_ISL_461250	2020-03-31
hCoV-19/Netherlands/Zeeland_13/2020	EPI_ISL_461251	2020-03-28
hCoV-19/Netherlands/Zeeland_16/2020	EPI_ISL_461254	2020-03-28
hCoV-19/Netherlands/Zeeland_20/2020	EPI_ISL_461259	2020-03-18
hCoV-19/Netherlands/Zeeland_21/2020	EPI_ISL_461260	2020-03-24
hCoV-19/Netherlands/Zeeland_22/2020	EPI_ISL_461261	2020-03-31
hCoV-19/Netherlands/Zeeland_26/2020	EPI_ISL_461264	2020-03-27
hCoV-19/Netherlands/Zeeland_9/2020	EPI_ISL_461291	2020-03-22
hCoV-19/Netherlands/ZuidHolland_125/2020	EPI_ISL_461298	2020-04-24
hCoV-19/Wales/PHWC-162E10/2020	EPI_ISL_473206	2020-05-27
hCoV-19/Wales/PHWC-163125/2020	EPI_ISL_473250	2020-05-27
hCoV-19/Wales/PHWC-1631BC/2020	EPI_ISL_473259	2020-05-27
hCoV-19/Wales/PHWC-16336B/2020	EPI_ISL_473283	2020-05-02
hCoV-19/Wales/PHWC-163398/2020	EPI_ISL_473286	2020-05-11
hCoV-19/Wales/PHWC-1633F2/2020	EPI_ISL_473292	2020-05-10
hCoV-19/Austria/CeMM0436/2020	EPI_ISL_475862	2020-04-21
hCoV-19/Austria/CeMM0449/2020	EPI_ISL_475866	2020-03-05
hCoV-19/Austria/CeMM0454/2020	EPI_ISL_475869	2020-03-25
hCoV-19/Austria/CeMM0466/2020	EPI_ISL_475875	2020-03-25
hCoV-19/Austria/CeMM0468/2020	EPI_ISL_475876	2020-03-25
hCoV-19/Austria/CeMM0475/2020	EPI_ISL_475880	2020-03-16
hCoV-19/Austria/CeMM0480/2020	EPI_ISL_475883	2020-03-25
hCoV-19/Austria/CeMM0483/2020	EPI_ISL_475885	2020-04-21
hCoV-19/USA/WA-UW-1748/2020	EPI_ISL_424221	2020-03-21
hCoV-19/USA/WA-UW-1772/2020	EPI_ISL_424233	2020-03-21
hCoV-19/USA/WA-UW-1732/2020	EPI_ISL_424236	2020-03-21
hCoV-19/USA/WA-UW-1741/2020	EPI_ISL_424238	2020-03-21
hCoV-19/USA/UN-UW-1773/2020	EPI_ISL_424248	2020-03-01
hCoV-19/USA/WA-UW-1796/2020	EPI_ISL_424254	2020-03-21
hCoV-19/Australia/VIC912/2020	EPI_ISL_426881	2020-03-24
hCoV-19/Czech Republic/IAB_1/2020	EPI_ISL_426883	2020-03-27
hCoV-19/Czech Republic/IAB_12/2020	EPI_ISL_426888	2020-03-31
hCoV-19/Spain/Valencia106/2020	EPI_ISL_436201	2020-03-18
hCoV-19/Spain/Valencia108/2020	EPI_ISL_436203	2020-03-18
hCoV-19/Spain/Valencia110/2020	EPI_ISL_436205	2020-03-22
hCoV-19/Spain/Valencia112/2020	EPI_ISL_436207	2020-03-22
hCoV-19/Spain/Valencia114/2020	EPI_ISL_436209	2020-03-22
hCoV-19/Spain/Valencia121/2020	EPI_ISL_436216	2020-03-13
hCoV-19/Spain/Valencia122/2020	EPI_ISL_436217	2020-03-13
hCoV-19/Spain/Valencia129/2020	EPI_ISL_436224	2020-03-15
hCoV-19/Spain/Valencia134/2020	EPI_ISL_436229	2020-03-18
hCoV-19/Spain/Valencia135/2020	EPI_ISL_436230	2020-03-18
hCoV-19/Spain/Valencia138/2020	EPI_ISL_436233	2020-03-18
hCoV-19/Spain/Valencia140/2020	EPI_ISL_436235	2020-03-18
hCoV-19/Spain/Valencia142/2020	EPI_ISL_436237	2020-03-18
hCoV-19/Scotland/CVR2153/2020	EPI_ISL_438877	2020-04-11
hCoV-19/Scotland/CVR234/2020	EPI_ISL_438889	2020-03-19
hCoV-19/Scotland/CVR2347/2020	EPI_ISL_438890	2020-04-13
hCoV-19/Scotland/CVR2357/2020	EPI_ISL_438892	2020-04-13
hCoV-19/Scotland/CVR2367/2020	EPI_ISL_438893	2020-04-14
hCoV-19/Scotland/CVR2372/2020	EPI_ISL_438894	2020-04-13
hCoV-19/Scotland/CVR2378/2020	EPI_ISL_438895	2020-04-13
hCoV-19/Scotland/CVR2930/2020	EPI_ISL_448206	2020-04-22
hCoV-19/Scotland/CVR2932/2020	EPI_ISL_448207	2020-04-22
hCoV-19/Scotland/CVR2971/2020	EPI_ISL_448211	2020-04-22
hCoV-19/Scotland/CVR2972/2020	EPI_ISL_448212	2020-04-22
hCoV-19/Scotland/CVR2977/2020	EPI_ISL_448217	2020-04-22
hCoV-19/Scotland/CVR2978/2020	EPI_ISL_448218	2020-04-22
hCoV-19/Switzerland/101155/2020	EPI_ISL_451821	2020-03-31
hCoV-19/Switzerland/101157/2020	EPI_ISL_451823	2020-03-31
hCoV-19/Switzerland/101160/2020	EPI_ISL_451826	2020-03-31
hCoV-19/Switzerland/101165/2020	EPI_ISL_451829	2020-03-31
hCoV-19/Switzerland/101166/2020	EPI_ISL_451830	2020-03-31
hCoV-19/Switzerland/101168/2020	EPI_ISL_451832	2020-03-31
hCoV-19/Switzerland/101170/2020	EPI_ISL_451833	2020-03-31
hCoV-19/Switzerland/101171/2020	EPI_ISL_451834	2020-03-31
hCoV-19/Switzerland/101175/2020	EPI_ISL_451838	2020-03-31
hCoV-19/Switzerland/101177/2020	EPI_ISL_451839	2020-03-31
hCoV-19/Switzerland/101181/2020	EPI_ISL_451843	2020-03-31
hCoV-19/Switzerland/101182/2020	EPI_ISL_451844	2020-03-31
hCoV-19/Switzerland/101188/2020	EPI_ISL_451850	2020-03-31
hCoV-19/Switzerland/101189/2020	EPI_ISL_451851	2020-03-31
hCoV-19/Switzerland/101190/2020	EPI_ISL_451852	2020-03-31
hCoV-19/Switzerland/101192/2020	EPI_ISL_451854	2020-03-31
hCoV-19/Netherlands/Zeeland_27/2020	EPI_ISL_461265	2020-04-03
hCoV-19/Netherlands/Zeeland_33/2020	EPI_ISL_461272	2020-04-25
hCoV-19/Netherlands/Zeeland_35/2020	EPI_ISL_461274	2020-04-27
hCoV-19/Netherlands/Zeeland_38/2020	EPI_ISL_461277	2020-04-29
hCoV-19/Wales/PHWC-162FFF/2020	EPI_ISL_473232	2020-05-13
hCoV-19/Wales/PHWC-163055/2020	EPI_ISL_473238	2020-05-30
hCoV-19/Wales/PHWC-163064/2020	EPI_ISL_473239	2020-06-01
hCoV-19/Austria/CeMM0386/2020	EPI_ISL_475828	2020-04-03
hCoV-19/Austria/CeMM0390/2020	EPI_ISL_475830	2020-03-08
hCoV-19/Austria/CeMM0397/2020	EPI_ISL_475834	2020-03-25
hCoV-19/Austria/CeMM0400/2020	EPI_ISL_475835	2020-04-21
hCoV-19/Austria/CeMM0404/2020	EPI_ISL_475839	2020-03-19
hCoV-19/Austria/CeMM0408/2020	EPI_ISL_475840	2020-03-25
hCoV-19/Austria/CeMM0417/2020	EPI_ISL_475845	2020-03-22
hCoV-19/Austria/CeMM0424/2020	EPI_ISL_475852	2020-04-21
hCoV-19/Austria/CeMM0426/2020	EPI_ISL_475854	2020-03-10
hCoV-19/Austria/CeMM0432/2020	EPI_ISL_475859	2020-03-25
hCoV-19/Austria/CeMM0521/2020	EPI_ISL_475893	2020-03-31
hCoV-19/Austria/CeMM0527/2020	EPI_ISL_475894	2020-04-02
hCoV-19/Austria/CeMM0528/2020	EPI_ISL_475895	2020-04-03
hCoV-19/Austria/CeMM0532/2020	EPI_ISL_475897	2020-04-05
hCoV-19/USA/WA-UW-1827/2020	EPI_ISL_424271	2020-03-22
hCoV-19/USA/WA-UW-1866/2020	EPI_ISL_424278	2020-03-23
hCoV-19/USA/WA-UW-1853/2020	EPI_ISL_424290	2020-03-23
hCoV-19/Australia/VIC534/2020	EPI_ISL_426800	2020-03-25
hCoV-19/Australia/VIC536/2020	EPI_ISL_426802	2020-03-24
hCoV-19/Australia/VIC537/2020	EPI_ISL_426803	2020-03-24
hCoV-19/Australia/VIC541/2020	EPI_ISL_426806	2020-03-24
hCoV-19/Australia/VIC563/2020	EPI_ISL_426824	2020-03-24
hCoV-19/Australia/VIC576/2020	EPI_ISL_426835	2020-03-26
hCoV-19/Australia/VIC610/2020	EPI_ISL_426864	2020-03-26
hCoV-19/Australia/VIC635/2020	EPI_ISL_426876	2020-03-28
hCoV-19/Czech Republic/IAB_15/2020	EPI_ISL_426890	2020-03-26
hCoV-19/Czech Republic/IAB_18/2020	EPI_ISL_426893	2020-03-27
hCoV-19/Czech Republic/IAB_21/2020	EPI_ISL_426895	2020-03-27
hCoV-19/Spain/Valencia145/2020	EPI_ISL_436240	2020-03-18
hCoV-19/Spain/Valencia147/2020	EPI_ISL_436242	2020-03-18
hCoV-19/Spain/Valencia149/2020	EPI_ISL_436244	2020-03-19
hCoV-19/Spain/Valencia150/2020	EPI_ISL_436245	2020-03-19
hCoV-19/Spain/Valencia152/2020	EPI_ISL_436247	2020-03-19
hCoV-19/Spain/Valencia155/2020	EPI_ISL_436250	2020-03-19
hCoV-19/Spain/Valencia156/2020	EPI_ISL_436251	2020-03-19
hCoV-19/Spain/Valencia157/2020	EPI_ISL_436252	2020-03-19
hCoV-19/Spain/Valencia163/2020	EPI_ISL_436258	2020-03-19
hCoV-19/Spain/Valencia167/2020	EPI_ISL_436262	2020-03-19
hCoV-19/Spain/Valencia172/2020	EPI_ISL_436267	2020-03-20
hCoV-19/Spain/Valencia173/2020	EPI_ISL_436268	2020-03-20
hCoV-19/Spain/Valencia174/2020	EPI_ISL_436269	2020-03-20
hCoV-19/Spain/Valencia176/2020	EPI_ISL_436271	2020-03-19
hCoV-19/Spain/Valencia177/2020	EPI_ISL_436272	2020-03-19
hCoV-19/Scotland/CVR1427/2020	EPI_ISL_438806	2020-04-02
hCoV-19/Scotland/CVR1533/2020	EPI_ISL_438836	2020-04-03
hCoV-19/Scotland/CVR1537/2020	EPI_ISL_438837	2020-04-04
hCoV-19/Scotland/CVR1843/2020	EPI_ISL_438850	2020-04-06
hCoV-19/Scotland/CVR2979/2020	EPI_ISL_448219	2020-04-22
hCoV-19/Scotland/CVR2981/2020	EPI_ISL_448221	2020-04-23
hCoV-19/England/NORW-E86DF/2020	EPI_ISL_448224	2020-04-17
hCoV-19/England/NORW-E86FD/2020	EPI_ISL_448225	2020-04-17
hCoV-19/England/NORW-E8745/2020	EPI_ISL_448229	2020-04-15
hCoV-19/England/NORW-E87DC/2020	EPI_ISL_448235	2020-04-11
hCoV-19/England/NORW-E8851/2020	EPI_ISL_448241	2020
hCoV-19/England/NORW-E88AC/2020	EPI_ISL_448244	2020-04-11
hCoV-19/England/NORW-E896D/2020	EPI_ISL_448254	2020-04-11
hCoV-19/Switzerland/101139/2020	EPI_ISL_451806	2020-03-31
hCoV-19/Switzerland/101140/2020	EPI_ISL_451807	2020-03-31
hCoV-19/Switzerland/101142/2020	EPI_ISL_451809	2020-03-31
hCoV-19/Switzerland/101143/2020	EPI_ISL_451810	2020-03-31
hCoV-19/Switzerland/101144/2020	EPI_ISL_451811	2020-03-31
hCoV-19/Switzerland/101146/2020	EPI_ISL_451813	2020-03-31
hCoV-19/Switzerland/101147/2020	EPI_ISL_451814	2020-03-31
hCoV-19/Switzerland/101149/2020	EPI_ISL_451816	2020-03-31
hCoV-19/Switzerland/101150/2020	EPI_ISL_451817	2020-03-31
hCoV-19/Switzerland/110436/2020	EPI_ISL_451862	2020-04-07
hCoV-19/Switzerland/110437/2020	EPI_ISL_451863	2020-04-07
hCoV-19/Switzerland/110439/2020	EPI_ISL_451864	2020-04-07
hCoV-19/Switzerland/110448/2020	EPI_ISL_451869	2020-04-07
hCoV-19/Switzerland/110454/2020	EPI_ISL_451874	2020-04-07
hCoV-19/Switzerland/110458/2020	EPI_ISL_451877	2020-04-07
hCoV-19/Switzerland/110459/2020	EPI_ISL_451878	2020-04-07
hCoV-19/Switzerland/110460/2020	EPI_ISL_451879	2020-04-07
hCoV-19/Switzerland/110468/2020	EPI_ISL_451886	2020-04-06
hCoV-19/Switzerland/110470/2020	EPI_ISL_451888	2020-04-06
hCoV-19/Switzerland/110474/2020	EPI_ISL_451889	2020-04-06
hCoV-19/Switzerland/110479/2020	EPI_ISL_451891	2020-04-06
hCoV-19/Netherlands/NoordBrabant_166/2020	EPI_ISL_461200	2020
hCoV-19/Netherlands/NoordBrabant_168/2020	EPI_ISL_461202	2020-05-26
hCoV-19/Netherlands/NoordHolland_18/2020	EPI_ISL_461208	2020-04-27
hCoV-19/Netherlands/NoordHolland_22/2020	EPI_ISL_461212	2020-05-05
hCoV-19/Netherlands/NoordHolland_25/2020	EPI_ISL_461215	2020-05-06
hCoV-19/Netherlands/NoordHolland_26/2020	EPI_ISL_461216	2020-05-06
hCoV-19/Austria/CeMM0337/2020	EPI_ISL_475800	2020-04-03
hCoV-19/Austria/CeMM0340/2020	EPI_ISL_475801	2020-04-03
hCoV-19/Austria/CeMM0341/2020	EPI_ISL_475802	2020-04-03
hCoV-19/Austria/CeMM0350/2020	EPI_ISL_475809	2020-04-06
hCoV-19/Austria/CeMM0351/2020	EPI_ISL_475810	2020-04-06
hCoV-19/Austria/CeMM0352/2020	EPI_ISL_475811	2020-04-06
hCoV-19/Austria/CeMM0366/2020	EPI_ISL_475813	2020-03-16
hCoV-19/Austria/CeMM0368/2020	EPI_ISL_475815	2020-03-19
hCoV-19/Austria/CeMM0372/2020	EPI_ISL_475817	2020-03-26
hCoV-19/Austria/CeMM0373/2020	EPI_ISL_475818	2020-03-26
hCoV-19/Austria/CeMM0435/2020	EPI_ISL_475861	2020-04-21
hCoV-19/USA/WA-UW-1677/2020	EPI_ISL_424214	2020-03-20
hCoV-19/Australia/VIC578/2020	EPI_ISL_426836	2020-03-26
hCoV-19/Australia/VIC583/2020	EPI_ISL_426840	2020-03-25
hCoV-19/Australia/VIC589/2020	EPI_ISL_426846	2020-03-22
hCoV-19/Australia/VIC590/2020	EPI_ISL_426847	2020-03-22
hCoV-19/Scotland/CVR1448/2020	EPI_ISL_438815	2020-04-01
hCoV-19/Scotland/CVR1504/2020	EPI_ISL_438830	2020-04-03
hCoV-19/Scotland/CVR1506/2020	EPI_ISL_438831	2020-04-03
hCoV-19/England/NORW-E9683/2020	EPI_ISL_448325	2020-04-22
hCoV-19/England/NORW-E96B0/2020	EPI_ISL_448326	2020-04-22
hCoV-19/England/NORW-E9FE2/2020	EPI_ISL_448383	2020-05-02
hCoV-19/England/NORW-EA00C/2020	EPI_ISL_448385	2020-05-03
hCoV-19/England/NORW-EA109/2020	EPI_ISL_448388	2020-05-02
hCoV-19/England/NOTT-110B74/2020	EPI_ISL_448391	2020-05-01
hCoV-19/England/NOTT-110C44/2020	EPI_ISL_448397	2020-05-01
hCoV-19/Poland/PL_P17/2020	EPI_ISL_451978	2020-04-01
hCoV-19/Poland/PL_P18/2020	EPI_ISL_451979	2020-03-31
hCoV-19/Netherlands/ZuidHolland_170/2020	EPI_ISL_461342	2020-04-26
hCoV-19/Netherlands/ZuidHolland_171/2020	EPI_ISL_461343	2020-04-29
hCoV-19/Netherlands/ZuidHolland_172/2020	EPI_ISL_461344	2020-04-16
hCoV-19/Netherlands/ZuidHolland_173/2020	EPI_ISL_461345	2020-04-14
hCoV-19/Netherlands/ZuidHolland_174/2020	EPI_ISL_461346	2020-04-18
hCoV-19/Netherlands/ZuidHolland_175/2020	EPI_ISL_461347	2020-04-17
hCoV-19/Netherlands/ZuidHolland_176/2020	EPI_ISL_461348	2020-04-16
hCoV-19/Netherlands/ZuidHolland_177/2020	EPI_ISL_461349	2020-04-16
hCoV-19/Netherlands/ZuidHolland_178/2020	EPI_ISL_461350	2020-04-20
hCoV-19/Netherlands/ZuidHolland_179/2020	EPI_ISL_461351	2020-04-22
hCoV-19/Netherlands/ZuidHolland_180/2020	EPI_ISL_461352	2020-04-22
hCoV-19/Netherlands/ZuidHolland_181/2020	EPI_ISL_461353	2020-04-23
hCoV-19/Netherlands/ZuidHolland_183/2020	EPI_ISL_461355	2020-04-25
hCoV-19/Netherlands/ZuidHolland_184/2020	EPI_ISL_461356	2020-04-25
hCoV-19/Netherlands/ZuidHolland_185/2020	EPI_ISL_461357	2020-04-24
hCoV-19/Netherlands/ZuidHolland_186/2020	EPI_ISL_461358	2020-04-24
hCoV-19/Netherlands/ZuidHolland_187/2020	EPI_ISL_461359	2020-04-23
hCoV-19/Netherlands/ZuidHolland_188/2020	EPI_ISL_461360	2020-04-23
hCoV-19/Netherlands/ZuidHolland_189/2020	EPI_ISL_461361	2020-04-23
hCoV-19/Netherlands/ZuidHolland_191/2020	EPI_ISL_461363	2020-04-23
hCoV-19/Netherlands/ZuidHolland_192/2020	EPI_ISL_461364	2020-04-23
hCoV-19/Netherlands/ZuidHolland_193/2020	EPI_ISL_461365	2020-04-28
hCoV-19/Netherlands/ZuidHolland_194/2020	EPI_ISL_461366	2020-05-11
hCoV-19/Netherlands/ZuidHolland_195/2020	EPI_ISL_461367	2020-05-11
hCoV-19/Netherlands/ZuidHolland_196/2020	EPI_ISL_461368	2020-05-02
hCoV-19/Netherlands/ZuidHolland_198/2020	EPI_ISL_461370	2020-04-28
hCoV-19/England/BIRM-5F882/2020	EPI_ISL_473343	2020-05-15
hCoV-19/England/BIRM-5FCA4/2020	EPI_ISL_473394	2020-05-15
hCoV-19/Scotland/EDB5429/2020	EPI_ISL_487963	2020-04-08
hCoV-19/Scotland/EDB5815/2020	EPI_ISL_487964	2020-04-27
hCoV-19/Scotland/EDB4829/2020	EPI_ISL_487966	2020-04-03
hCoV-19/Scotland/EDB3019/2020	EPI_ISL_487968	2020-04-03
hCoV-19/Scotland/EDB5658/2020	EPI_ISL_487969	2020-03-26
hCoV-19/Scotland/EDB3567/2020	EPI_ISL_487974	2020-04-14
hCoV-19/Scotland/EDB3106/2020	EPI_ISL_487975	2020-04-04
hCoV-19/Scotland/EDB6005/2020	EPI_ISL_487977	2020-05-05
hCoV-19/Scotland/EDB4322/2020	EPI_ISL_487979	2020-04-23
hCoV-19/Scotland/EDB3537/2020	EPI_ISL_487980	2020-04-13
hCoV-19/Scotland/EDB6050/2020	EPI_ISL_487981	2020-05-08
hCoV-19/Scotland/EDB5404/2020	EPI_ISL_487982	2020-04-04
hCoV-19/Scotland/EDB4263/2020	EPI_ISL_487984	2020-04-21
hCoV-19/Scotland/EDB5717/2020	EPI_ISL_487985	2020-04-11
hCoV-19/Scotland/EDB5782/2020	EPI_ISL_487986	2020-04-27
hCoV-19/Scotland/EDB6281/2020	EPI_ISL_487987	2020-04-05
hCoV-19/Scotland/EDB3421/2020	EPI_ISL_487988	2020-04-10
hCoV-19/Scotland/EDB6029/2020	EPI_ISL_487989	2020-05-07
hCoV-19/Scotland/EDB5831/2020	EPI_ISL_487992	2020-04-27
hCoV-19/Scotland/EDB5917/2020	EPI_ISL_487994	2020-04-30
hCoV-19/Scotland/EDB3344/2020	EPI_ISL_487996	2020-04-08
hCoV-19/Scotland/EDB3528/2020	EPI_ISL_487998	2020-04-13
hCoV-19/Scotland/EDB3410/2020	EPI_ISL_487999	2020-04-10
hCoV-19/Italy/INMI8/2020	EPI_ISL_424342	2020-03-07
hCoV-19/Italy/INMI9/2020	EPI_ISL_424343	2020-03-23
hCoV-19/Italy/INMI10/2020	EPI_ISL_424344	2020-03-04
hCoV-19/Mexico/CDMX-INER_01/2020	EPI_ISL_424345	2020-03-12
hCoV-19/USA/AK-PHL077/2020	EPI_ISL_424347	2020-03-29
hCoV-19/India/3118/2020	EPI_ISL_424364	2020-03-17
hCoV-19/India/3239/2020	EPI_ISL_424365	2020-03-17
hCoV-19/Iceland/353/2020	EPI_ISL_424377	2020-03-18
hCoV-19/Iceland/367/2020	EPI_ISL_424391	2020-03-19
hCoV-19/Iceland/368/2020	EPI_ISL_424392	2020-03-19
hCoV-19/Iceland/369/2020	EPI_ISL_424393	2020-03-19
hCoV-19/Spain/Valencia222/2020	EPI_ISL_436317	2020-03-26
hCoV-19/Spain/Valencia223/2020	EPI_ISL_436318	2020-03-26
hCoV-19/Spain/Valencia229/2020	EPI_ISL_436324	2020-03-24
hCoV-19/Spain/Valencia233/2020	EPI_ISL_436328	2020-03-26
hCoV-19/Spain/Valencia234/2020	EPI_ISL_436329	2020-03-26
hCoV-19/Spain/Valencia235/2020	EPI_ISL_436330	2020-03-26
hCoV-19/Spain/Valencia241/2020	EPI_ISL_436336	2020-03-26
hCoV-19/Spain/Valencia253/2020	EPI_ISL_436348	2020-03-26
hCoV-19/Spain/Valencia258/2020	EPI_ISL_436353	2020-03-25
hCoV-19/Spain/Valencia261/2020	EPI_ISL_436356	2020-03-26
hCoV-19/Spain/Valencia291/2020	EPI_ISL_436386	2020-03-17
hCoV-19/Spain/Valencia292/2020	EPI_ISL_436387	2020-03-17
hCoV-19/Scotland/CVR2789/2020	EPI_ISL_438979	2020-04-18
hCoV-19/Scotland/CVR2803/2020	EPI_ISL_438981	2020-04-21
hCoV-19/Scotland/CVR2812/2020	EPI_ISL_438984	2020-04-21
hCoV-19/Scotland/CVR2906/2020	EPI_ISL_438995	2020-04-22
hCoV-19/Scotland/CVR2937/2020	EPI_ISL_438999	2020-04-22
hCoV-19/England/NORW-E8D52/2020	EPI_ISL_448306	2020
hCoV-19/England/NORW-E8D61/2020	EPI_ISL_448307	2020-04-12
hCoV-19/England/NORW-E8D70/2020	EPI_ISL_448308	2020
hCoV-19/England/NORW-E944D/2020	EPI_ISL_448313	2020-04-22
hCoV-19/England/NORW-E94A7/2020	EPI_ISL_448316	2020-04-22
hCoV-19/England/NORW-E961A/2020	EPI_ISL_448323	2020-04-22
hCoV-19/England/NORW-E9665/2020	EPI_ISL_448324	2020-04-22
hCoV-19/England/NORW-E96CF/2020	EPI_ISL_448327	2020-04-22
hCoV-19/England/NORW-E987E/2020	EPI_ISL_448339	2020-04-23
hCoV-19/England/NORW-E9D42/2020	EPI_ISL_448362	2020-04-30
hCoV-19/England/NORW-E9D60/2020	EPI_ISL_448363	2020-05-01
hCoV-19/England/NORW-E9D9D/2020	EPI_ISL_448366	2020-05-03
hCoV-19/Germany/BAV-MVP0123/2020	EPI_ISL_451940	2020-03-23
hCoV-19/Italy/IZSPB_CL1/2020	EPI_ISL_451961	2020-03-14
hCoV-19/Italy/IZSPB_1259/2020	EPI_ISL_451962	2020-03-20
hCoV-19/Russia/SCPM-O-02/2020	EPI_ISL_451964	2020-03-22
hCoV-19/Poland/PL_P11/2020	EPI_ISL_451972	2020-04-02
hCoV-19/Poland/PL_P13/2020	EPI_ISL_451974	2020-04-03
hCoV-19/Poland/PL_P15/2020	EPI_ISL_451976	2020-04-07
hCoV-19/Poland/PL_P16/2020	EPI_ISL_451977	2020-04-03
hCoV-19/Netherlands/ZuidHolland_159/2020	EPI_ISL_461331	2020-04-28
hCoV-19/Netherlands/ZuidHolland_160/2020	EPI_ISL_461332	2020-04-29
hCoV-19/Netherlands/ZuidHolland_161/2020	EPI_ISL_461333	2020-04-28
hCoV-19/Netherlands/ZuidHolland_162/2020	EPI_ISL_461334	2020-05-14
hCoV-19/Netherlands/ZuidHolland_163/2020	EPI_ISL_461335	2020-05-14
hCoV-19/Netherlands/ZuidHolland_165/2020	EPI_ISL_461337	2020-04-01
hCoV-19/Netherlands/ZuidHolland_166/2020	EPI_ISL_461338	2020-04-16
hCoV-19/Netherlands/ZuidHolland_167/2020	EPI_ISL_461339	2020-04-03
hCoV-19/Netherlands/ZuidHolland_168/2020	EPI_ISL_461340	2020-04-26
hCoV-19/Netherlands/ZuidHolland_169/2020	EPI_ISL_461341	2020-04-26
hCoV-19/Canada/QC_AO7/2020	EPI_ISL_463922	2020-04-09
hCoV-19/Canada/QC_AO9/2020	EPI_ISL_463923	2020-04-09
hCoV-19/Canada/QC_AQ5/2020	EPI_ISL_463929	2020-04-03
hCoV-19/Canada/QC_AQ6/2020	EPI_ISL_463930	2020-04-02
hCoV-19/Canada/QC_AR3/2020	EPI_ISL_463931	2020-04-04
hCoV-19/Canada/QC_AR6/2020	EPI_ISL_463933	2020-04-01
hCoV-19/Canada/QC_AS4/2020	EPI_ISL_463936	2020-04-02
hCoV-19/Canada/QC_AT3/2020	EPI_ISL_463940	2020-03-31
hCoV-19/Canada/QC_AU7/2020	EPI_ISL_463946	2020-04-03
hCoV-19/Canada/QC_AU9/2020	EPI_ISL_463948	2020-04-06
hCoV-19/Canada/QC_AX6/2020	EPI_ISL_463953	2020-04-13
hCoV-19/Canada/QC_AY1/2020	EPI_ISL_463954	2020-04-12
hCoV-19/Canada/QC_AY9/2020	EPI_ISL_463957	2020-04-11
hCoV-19/Austria/CeMM0540/2020	EPI_ISL_475902	2020-04-08
hCoV-19/Austria/CeMM0553/2020	EPI_ISL_475904	2020-05-04
hCoV-19/Singapore/427/2020	EPI_ISL_475958	2020-03-20
hCoV-19/Scotland/EDB3087/2020	EPI_ISL_487922	2020-04-04
hCoV-19/Scotland/EDB5969/2020	EPI_ISL_487926	2020-05-04
hCoV-19/Scotland/EDB3341/2020	EPI_ISL_487928	2020-04-08
hCoV-19/Scotland/EDB3547/2020	EPI_ISL_487929	2020-04-13
hCoV-19/Scotland/EDB3349/2020	EPI_ISL_487930	2020-04-09
hCoV-19/Scotland/EDB5871/2020	EPI_ISL_487931	2020-04-28
hCoV-19/Scotland/EDB2907/2020	EPI_ISL_487934	2020-04-01
hCoV-19/Scotland/EDB3418/2020	EPI_ISL_487935	2020-04-10
hCoV-19/Scotland/EDB3422/2020	EPI_ISL_487936	2020-04-10
hCoV-19/Scotland/EDB3524/2020	EPI_ISL_487937	2020-04-13
hCoV-19/Scotland/EDB5971/2020	EPI_ISL_487939	2020-05-04
hCoV-19/Scotland/EDB3564/2020	EPI_ISL_487942	2020-04-13
hCoV-19/Scotland/EDB3533/2020	EPI_ISL_487943	2020-04-13
hCoV-19/Scotland/EDB5841/2020	EPI_ISL_487947	2020-04-28
hCoV-19/Scotland/EDB5937/2020	EPI_ISL_487948	2020-05-01
hCoV-19/Scotland/EDB3525/2020	EPI_ISL_487950	2020-04-13
hCoV-19/Scotland/EDB3380/2020	EPI_ISL_487952	2020-04-09
hCoV-19/Scotland/EDB5529/2020	EPI_ISL_487954	2020-04-21
hCoV-19/Scotland/EDB4251/2020	EPI_ISL_487956	2020-04-22
hCoV-19/Scotland/EDB5583/2020	EPI_ISL_487957	2020-03-28
hCoV-19/Scotland/EDB1403/2020	EPI_ISL_487958	2020-04-11
hCoV-19/Scotland/EDB3343/2020	EPI_ISL_487959	2020-04-09
hCoV-19/Scotland/EDB5425/2020	EPI_ISL_487960	2020-04-07
hCoV-19/USA/WA-UW-1874/2020	EPI_ISL_424306	2020-03-23
hCoV-19/USA/ID-UW-1957/2020	EPI_ISL_424315	2020-03-20
hCoV-19/Iceland/356/2020	EPI_ISL_424380	2020-03-19
hCoV-19/Iceland/361/2020	EPI_ISL_424385	2020-03-19
hCoV-19/Australia/VIC486/2020	EPI_ISL_426917	2020-03-29
hCoV-19/Australia/VIC488/2020	EPI_ISL_426919	2020-03-29
hCoV-19/Australia/VIC489/2020	EPI_ISL_426920	2020-03-29
hCoV-19/Australia/VIC490/2020	EPI_ISL_426921	2020-03-30
hCoV-19/Australia/VIC491/2020	EPI_ISL_426922	2020-03-30
hCoV-19/Australia/VIC619/2020	EPI_ISL_426923	2020-03-28
hCoV-19/Australia/VIC620/2020	EPI_ISL_426924	2020-03-28
hCoV-19/Australia/VIC622/2020	EPI_ISL_426926	2020-03-29
hCoV-19/Australia/VIC628/2020	EPI_ISL_426932	2020-03-29
hCoV-19/Australia/VIC637/2020	EPI_ISL_426933	2020-03-28
hCoV-19/Australia/VIC652/2020	EPI_ISL_426948	2020-03-28
hCoV-19/Australia/VIC694/2020	EPI_ISL_426986	2020-03-28
hCoV-19/Spain/Valencia206/2020	EPI_ISL_436301	2020-03-17
hCoV-19/Spain/Valencia220/2020	EPI_ISL_436315	2020-03-27
hCoV-19/Spain/Valencia221/2020	EPI_ISL_436316	2020-03-23
hCoV-19/Spain/Valencia270/2020	EPI_ISL_436365	2020-03-21
hCoV-19/Spain/Valencia271/2020	EPI_ISL_436366	2020-03-21
hCoV-19/Spain/Valencia272/2020	EPI_ISL_436367	2020-03-25
hCoV-19/Spain/Valencia273/2020	EPI_ISL_436368	2020-03-25
hCoV-19/Spain/Valencia274/2020	EPI_ISL_436369	2020-03-26
hCoV-19/Spain/Valencia276/2020	EPI_ISL_436371	2020-03-26
hCoV-19/Spain/Valencia281/2020	EPI_ISL_436376	2020-03-16
hCoV-19/Spain/Valencia283/2020	EPI_ISL_436378	2020-03-17
hCoV-19/Spain/Valencia295/2020	EPI_ISL_436390	2020-03-17
hCoV-19/Spain/Valencia296/2020	EPI_ISL_436391	2020-03-17
hCoV-19/Spain/Valencia302/2020	EPI_ISL_436397	2020-03-22
hCoV-19/Scotland/CVR2403/2020	EPI_ISL_438900	2020-04-13
hCoV-19/Scotland/CVR2411/2020	EPI_ISL_438902	2020-04-14
hCoV-19/Scotland/CVR2447/2020	EPI_ISL_438908	2020-04-14
hCoV-19/Scotland/CVR2450/2020	EPI_ISL_438910	2020-04-14
hCoV-19/Scotland/CVR247/2020	EPI_ISL_438913	2020-03-19
hCoV-19/Scotland/CVR2512/2020	EPI_ISL_438920	2020-04-15
hCoV-19/Scotland/CVR2515/2020	EPI_ISL_438921	2020-04-15
hCoV-19/Scotland/CVR2536/2020	EPI_ISL_438925	2020-04-16
hCoV-19/Scotland/CVR2576/2020	EPI_ISL_438929	2020-04-16
hCoV-19/England/NORW-E988D/2020	EPI_ISL_448340	2020-04-23
hCoV-19/England/NORW-E994E/2020	EPI_ISL_448344	2020-04-23
hCoV-19/England/NORW-E998A/2020	EPI_ISL_448345	2020-04-23
hCoV-19/England/NORW-E9A0F/2020	EPI_ISL_448348	2020-04-22
hCoV-19/England/NORW-E9B1B/2020	EPI_ISL_448351	2020-04-30
hCoV-19/England/NORW-E9C09/2020	EPI_ISL_448355	2020-04-30
hCoV-19/England/NORW-E9C63/2020	EPI_ISL_448358	2020-04-30
hCoV-19/England/NORW-E9C72/2020	EPI_ISL_448359	2020-04-30
hCoV-19/England/NORW-E9DF7/2020	EPI_ISL_448370	2020-05-02
hCoV-19/England/NORW-E9E12/2020	EPI_ISL_448371	2020-05-02
hCoV-19/England/NORW-E9E30/2020	EPI_ISL_448372	2020-05-01
hCoV-19/England/NORW-E9E9A/2020	EPI_ISL_448376	2020-05-02
hCoV-19/England/NORW-E9EA9/2020	EPI_ISL_448377	2020-05-02
hCoV-19/England/NORW-E9ED6/2020	EPI_ISL_448379	2020-05-01
hCoV-19/Belgium/20A30/2020	EPI_ISL_451935	2020-03-18
hCoV-19/Poland/PL_P22/2020	EPI_ISL_451983	2020-04-02
hCoV-19/Poland/PL_P26/2020	EPI_ISL_451987	2020-04-01
hCoV-19/Denmark/ALAB-HH-104/2020	EPI_ISL_451990	2020-03-08
hCoV-19/Denmark/ALAB-HH-106/2020	EPI_ISL_451991	2020-03-09
hCoV-19/Netherlands/ZuidHolland_134/2020	EPI_ISL_461307	2020-05-07
hCoV-19/Netherlands/ZuidHolland_135/2020	EPI_ISL_461308	2020-05-07
hCoV-19/Netherlands/ZuidHolland_137/2020	EPI_ISL_461310	2020-05-04
hCoV-19/Netherlands/ZuidHolland_138/2020	EPI_ISL_461311	2020-05-06
hCoV-19/Netherlands/ZuidHolland_139/2020	EPI_ISL_461312	2020-04-30
hCoV-19/Netherlands/ZuidHolland_140/2020	EPI_ISL_461313	2020-04-30
hCoV-19/Netherlands/ZuidHolland_141/2020	EPI_ISL_461314	2020-04-13
hCoV-19/Netherlands/ZuidHolland_143/2020	EPI_ISL_461316	2020-04-16
hCoV-19/Netherlands/ZuidHolland_146/2020	EPI_ISL_461319	2020-04-19
hCoV-19/Netherlands/ZuidHolland_148/2020	EPI_ISL_461321	2020-04-17
hCoV-19/Netherlands/ZuidHolland_153/2020	EPI_ISL_461326	2020-04-28
hCoV-19/Netherlands/ZuidHolland_155/2020	EPI_ISL_461328	2020-04-27
hCoV-19/Netherlands/ZuidHolland_156/2020	EPI_ISL_461329	2020-04-28
hCoV-19/Canada/QC_AF2/2020	EPI_ISL_463910	2020-04-05
hCoV-19/Canada/QC_AH2/2020	EPI_ISL_463914	2020-04-13
hCoV-19/Canada/QC_AI5/2020	EPI_ISL_463917	2020-04-09
hCoV-19/Canada/QC_AI9/2020	EPI_ISL_463918	2020-04-07
hCoV-19/Canada/QC_AZ9/2020	EPI_ISL_463961	2020-04-14
hCoV-19/Canada/QC_BA5/2020	EPI_ISL_463962	2020-04-07
hCoV-19/Canada/QC_BA6/2020	EPI_ISL_463963	2020-04-13
hCoV-19/Canada/QC_BB7/2020	EPI_ISL_463965	2020-04-13
hCoV-19/Canada/QC_BC5/2020	EPI_ISL_463968	2020-04-09
hCoV-19/Canada/ON_MU-S13/2020	EPI_ISL_463971	2020-03-14
hCoV-19/Canada/ON_MU-S218/2020	EPI_ISL_463974	2020-03-26
hCoV-19/Canada/ON_MU-S26/2020	EPI_ISL_463975	2020-03-16
hCoV-19/Canada/ON_MU-S306/2020	EPI_ISL_463979	2020-03-28
hCoV-19/Canada/ON_MU-S312/2020	EPI_ISL_463980	2020-03-29
hCoV-19/Canada/ON_MU-S40/2020	EPI_ISL_463984	2020-03-17
hCoV-19/Canada/ON_MU-S53/2020	EPI_ISL_463990	2020-03-18
hCoV-19/Austria/CeMM0577/2020	EPI_ISL_475924	2020-03-16
hCoV-19/Austria/CeMM0579/2020	EPI_ISL_475926	2020-03-29
hCoV-19/Austria/CeMM0580/2020	EPI_ISL_475927	2020-03-29
hCoV-19/Austria/CeMM0637/2020	EPI_ISL_475935	2020-04-03
hCoV-19/Austria/CeMM0639/2020	EPI_ISL_475936	2020-05-07
hCoV-19/Scotland/EDB5632/2020	EPI_ISL_487919	2020-03-23
hCoV-19/England/20129085704/2020	EPI_ISL_424076	2020-03-21
hCoV-19/England/20129089504/2020	EPI_ISL_424078	2020-03-11
hCoV-19/USA/WA-UW-1965/2020	EPI_ISL_424324	2020-03-24
hCoV-19/Australia/VIC666/2020	EPI_ISL_426962	2020-03-27
hCoV-19/Australia/VIC682/2020	EPI_ISL_426977	2020-03-29
hCoV-19/Australia/VIC706/2020	EPI_ISL_426993	2020-03-30
hCoV-19/Australia/VIC708/2020	EPI_ISL_426995	2020-03-29
hCoV-19/Spain/Valencia215/2020	EPI_ISL_436310	2020-03-28
hCoV-19/Spain/Valencia219/2020	EPI_ISL_436314	2020-03-25
hCoV-19/Scotland/CVR2738/2020	EPI_ISL_438937	2020-04-16
hCoV-19/Scotland/CVR2743/2020	EPI_ISL_438941	2020-04-18
hCoV-19/Scotland/CVR2750/2020	EPI_ISL_438974	2020-04-18
hCoV-19/Scotland/CVR2757/2020	EPI_ISL_438976	2020-04-20
hCoV-19/Switzerland/100111/2020	EPI_ISL_451695	2020-03-16
hCoV-19/Switzerland/100112/2020	EPI_ISL_451696	2020-03-16
hCoV-19/Switzerland/100113/2020	EPI_ISL_451697	2020-03-16
hCoV-19/Switzerland/100114/2020	EPI_ISL_451698	2020-03-16
hCoV-19/Switzerland/100115/2020	EPI_ISL_451699	2020-03-16
hCoV-19/Switzerland/110491/2020	EPI_ISL_451902	2020-04-07
hCoV-19/Switzerland/110500/2020	EPI_ISL_451908	2020-04-07
hCoV-19/Switzerland/110505/2020	EPI_ISL_451911	2020-04-07
hCoV-19/Switzerland/110507/2020	EPI_ISL_451913	2020-04-07
hCoV-19/Switzerland/110508/2020	EPI_ISL_451914	2020-04-07
hCoV-19/Netherlands/NA_634/2020	EPI_ISL_461069	2020-04-11
hCoV-19/Netherlands/NA_635/2020	EPI_ISL_461070	2020-04-17
hCoV-19/Netherlands/NA_639/2020	EPI_ISL_461074	2020-04-30
hCoV-19/Netherlands/NA_641/2020	EPI_ISL_461076	2020-03-31
hCoV-19/Netherlands/NA_642/2020	EPI_ISL_461077	2020-03-31
hCoV-19/Netherlands/NA_643/2020	EPI_ISL_461078	2020-03-31
hCoV-19/Netherlands/NA_644/2020	EPI_ISL_461079	2020-03-31
hCoV-19/Netherlands/NA_647/2020	EPI_ISL_461082	2020-03-31
hCoV-19/Netherlands/NA_648/2020	EPI_ISL_461083	2020-05-07
hCoV-19/Netherlands/NA_649/2020	EPI_ISL_461084	2020-05-07
hCoV-19/Netherlands/NA_651/2020	EPI_ISL_461086	2020-05-07
hCoV-19/Canada/QC_AC4/2020	EPI_ISL_463903	2020-04-04
hCoV-19/Canada/QC_AC6.1/2020	EPI_ISL_463904	2020-04-05
hCoV-19/Canada/QC_AE9/2020	EPI_ISL_463908	2020-04-06
hCoV-19/Canada/QC_AF1/2020	EPI_ISL_463909	2020-04-07
hCoV-19/Wales/PHWC-1609E4/2020	EPI_ISL_473002	2020-05-23
hCoV-19/Wales/PHWC-160A1E/2020	EPI_ISL_473004	2020-04-09
hCoV-19/Wales/PHWC-160AA5/2020	EPI_ISL_473009	2020-04-18
hCoV-19/Wales/PHWC-160B0C/2020	EPI_ISL_473014	2020-05-24
hCoV-19/Wales/PHWC-160D60/2020	EPI_ISL_473046	2020-05-22
hCoV-19/Wales/PHWC-1624D2/2020	EPI_ISL_473079	2020-06-01
hCoV-19/Wales/PHWC-1624F0/2020	EPI_ISL_473081	2020-05-12
hCoV-19/Wales/PHWC-1625FD/2020	EPI_ISL_473097	2020-05-29
hCoV-19/England/CAMB-1AD8EE/2020	EPI_ISL_448022	2020-05-02
hCoV-19/England/CAMB-1AD909/2020	EPI_ISL_448023	2020-05-01
hCoV-19/England/CAMB-1AF55E/2020	EPI_ISL_448080	2020-05-08
hCoV-19/England/CAMB-1AF56D/2020	EPI_ISL_448081	2020-05-07
hCoV-19/England/CAMB-1AF600/2020	EPI_ISL_448086	2020-05-06
hCoV-19/England/CAMB-1AF62E/2020	EPI_ISL_448087	2020-05-06
hCoV-19/England/CAMB-1AF688/2020	EPI_ISL_448090	2020-05-07
hCoV-19/Switzerland/100075/2020	EPI_ISL_451668	2020-03-12
hCoV-19/Switzerland/100076/2020	EPI_ISL_451669	2020-03-12
hCoV-19/Switzerland/100081/2020	EPI_ISL_451673	2020-03-13
hCoV-19/Switzerland/100082/2020	EPI_ISL_451674	2020-03-13
hCoV-19/Switzerland/100083/2020	EPI_ISL_451675	2020-03-13
hCoV-19/Switzerland/100084/2020	EPI_ISL_451676	2020-03-13
hCoV-19/Switzerland/100085/2020	EPI_ISL_451677	2020-03-13
hCoV-19/Switzerland/100086/2020	EPI_ISL_451678	2020-03-13
hCoV-19/Switzerland/100091/2020	EPI_ISL_451683	2020-03-13
hCoV-19/Switzerland/100092/2020	EPI_ISL_451684	2020-03-13
hCoV-19/Switzerland/100093/2020	EPI_ISL_451685	2020-03-13
hCoV-19/Switzerland/100109/2020	EPI_ISL_451693	2020-03-14
hCoV-19/Netherlands/NA_628/2020	EPI_ISL_461063	2020-03-25
hCoV-19/Netherlands/NA_630/2020	EPI_ISL_461065	2020-03-29
hCoV-19/Wales/PHWC-160BA2/2020	EPI_ISL_473024	2020-05-26
hCoV-19/USA/CA-CSMC23/2020	EPI_ISL_475633	2020-03-25
hCoV-19/USA/CA-CSMC68/2020	EPI_ISL_475682	2020-03-28
hCoV-19/USA/CA-CSMC75/2020	EPI_ISL_475690	2020-04-03
hCoV-19/USA/IL-UW-625/2020	EPI_ISL_485000	2020-06-24
hCoV-19/England/20129017104/2020	EPI_ISL_424003	2020-03-20
hCoV-19/England/20129020304/2020	EPI_ISL_424010	2020-03-20
hCoV-19/England/20129023104/2020	EPI_ISL_424015	2020-03-19
hCoV-19/England/20129033904/2020	EPI_ISL_424025	2020-03-20
hCoV-19/England/20129036004/2020	EPI_ISL_424032	2020-03-20
hCoV-19/Australia/VIC329/2020	EPI_ISL_426639	2020-03-17
hCoV-19/Australia/VIC337/2020	EPI_ISL_426646	2020-03-20
hCoV-19/Australia/VIC340/2020	EPI_ISL_426649	2020-03-20
hCoV-19/Australia/VIC341/2020	EPI_ISL_426650	2020-03-20
hCoV-19/Australia/VIC343/2020	EPI_ISL_426652	2020-03-20
hCoV-19/Australia/QLDID935/2020	EPI_ISL_436097	2020-03-25
hCoV-19/Taiwan/TSGH-24/2020	EPI_ISL_436099	2020-04-02
hCoV-19/England/CAMB-820AC/2020	EPI_ISL_438618	2020-04-21
hCoV-19/England/CAMB-82130/2020	EPI_ISL_438622	2020-04-21
hCoV-19/England/CAMB-82A71/2020	EPI_ISL_438652	2020-04-23
hCoV-19/England/CAMB-83CF2/2020	EPI_ISL_438682	2020-04-23
hCoV-19/England/CAMB-1AD7A5/2020	EPI_ISL_448007	2020-05-01
hCoV-19/England/CAMB-1AD7B4/2020	EPI_ISL_448008	2020-04-30
hCoV-19/England/CAMB-1AD80C/2020	EPI_ISL_448013	2020-05-02
hCoV-19/England/CAMB-1AEC2D/2020	EPI_ISL_448063	2020-05-04
hCoV-19/England/CAMB-1AED48/2020	EPI_ISL_448078	2020-05-08
hCoV-19/Australia/NSW338/2020	EPI_ISL_451600	2020-04-05
hCoV-19/Australia/NSW339/2020	EPI_ISL_451601	2020-03-25
hCoV-19/Australia/NSW340/2020	EPI_ISL_451602	2020-03-24
hCoV-19/Australia/NSW341/2020	EPI_ISL_451603	2020-04-01
hCoV-19/Australia/NSW342/2020	EPI_ISL_451604	2020-03-29
hCoV-19/Australia/NSW344/2020	EPI_ISL_451605	2020-04-02
hCoV-19/Australia/NSW345/2020	EPI_ISL_451606	2020-04-01
hCoV-19/Australia/NSW346/2020	EPI_ISL_451607	2020-03-30
hCoV-19/Australia/NSW348/2020	EPI_ISL_451609	2020-03-23
hCoV-19/Australia/NSW349/2020	EPI_ISL_451610	2020-04-02
hCoV-19/Australia/NSW351/2020	EPI_ISL_451612	2020-03-20
hCoV-19/Australia/NSW352/2020	EPI_ISL_451613	2020-04-08
hCoV-19/Australia/NSW353/2020	EPI_ISL_451614	2020-04-17
hCoV-19/Australia/NSW354/2020	EPI_ISL_451615	2020-04-17
hCoV-19/Australia/NSW355/2020	EPI_ISL_451616	2020-04-17
hCoV-19/Australia/NSW356/2020	EPI_ISL_451617	2020-04-14
hCoV-19/Australia/NSW357/2020	EPI_ISL_451618	2020-04-14
hCoV-19/Australia/NSW358/2020	EPI_ISL_451619	2020-04-14
hCoV-19/Australia/NSW380/2020	EPI_ISL_451640	2020-04-13
hCoV-19/Australia/NSW381/2020	EPI_ISL_451641	2020-04-06
hCoV-19/Australia/NSW382/2020	EPI_ISL_451642	2020-04-21
hCoV-19/Australia/NSW383/2020	EPI_ISL_451643	2020-04-07
hCoV-19/Poland/Pom12/2020	EPI_ISL_451653	2020-05-04
hCoV-19/France/N1620/2020	EPI_ISL_414624	2020-02-26
hCoV-19/France/HF1870/2020	EPI_ISL_414629	2020-03-03
hCoV-19/France/GE1973/2020	EPI_ISL_414631	2020-03-04
hCoV-19/USA/CA-PC101P/2020	EPI_ISL_414648	2020-03-11
hCoV-19/USA/WA-UW-1640/2020	EPI_ISL_424197	2020-03-20
hCoV-19/Australia/NT19/2020	EPI_ISL_426636	2020
hCoV-19/Australia/VIC375/2020	EPI_ISL_426682	2020-03-22
hCoV-19/Australia/VIC384/2020	EPI_ISL_426691	2020-03-23
hCoV-19/England/CAMB-81F91/2020	EPI_ISL_438601	2020-04-21
hCoV-19/England/CAMB-81FDD/2020	EPI_ISL_438605	2020-04-22
hCoV-19/England/CAMB-82B32/2020	EPI_ISL_438662	2020-04-23
hCoV-19/England/CAMB-82B50/2020	EPI_ISL_438663	2020-04-22
hCoV-19/England/CAMB-82B7E/2020	EPI_ISL_438665	2020-04-22
hCoV-19/Scotland/CVR2221/2020	EPI_ISL_448164	2020-04-12
hCoV-19/Scotland/CVR2222/2020	EPI_ISL_448165	2020-04-12
hCoV-19/Scotland/CVR2223/2020	EPI_ISL_448166	2020-04-12
hCoV-19/Scotland/CVR2226/2020	EPI_ISL_448168	2020-04-12
hCoV-19/Scotland/CVR2316/2020	EPI_ISL_448178	2020-04-13
hCoV-19/Australia/NSW359/2020	EPI_ISL_451620	2020-04-14
hCoV-19/Australia/NSW360/2020	EPI_ISL_451621	2020-04-17
hCoV-19/Australia/NSW361/2020	EPI_ISL_451622	2020-04-17
hCoV-19/Australia/NSW362/2020	EPI_ISL_451623	2020-04-15
hCoV-19/Australia/NSW363/2020	EPI_ISL_451624	2020-04-19
hCoV-19/Australia/NSW364/2020	EPI_ISL_451625	2020-04-14
hCoV-19/Australia/NSW365/2020	EPI_ISL_451626	2020-04-14
hCoV-19/Australia/NSW366/2020	EPI_ISL_451627	2020-04-14
hCoV-19/Australia/NSW367/2020	EPI_ISL_451628	2020-04-14
hCoV-19/Australia/NSW368/2020	EPI_ISL_451629	2020-04-14
hCoV-19/Australia/NSW369/2020	EPI_ISL_451630	2020-04-20
hCoV-19/Australia/NSW371/2020	EPI_ISL_451632	2020-03-27
hCoV-19/Australia/NSW373/2020	EPI_ISL_451633	2020-03-22
hCoV-19/Australia/NSW377/2020	EPI_ISL_451637	2020-04-13
hCoV-19/Australia/NSW378/2020	EPI_ISL_451638	2020-04-13
hCoV-19/Australia/NSW379/2020	EPI_ISL_451639	2020-04-13
hCoV-19/Netherlands/NA_699/2020	EPI_ISL_461134	2020-04-16
hCoV-19/Netherlands/NA_702/2020	EPI_ISL_461137	2020-04-19
hCoV-19/Netherlands/NA_705/2020	EPI_ISL_461140	2020-04-24
hCoV-19/Netherlands/NA_706/2020	EPI_ISL_461141	2020-04-28
hCoV-19/Netherlands/NoordBrabant_153/2020	EPI_ISL_461188	2020-04-28
hCoV-19/Netherlands/NoordBrabant_154/2020	EPI_ISL_461189	2020-04-28
hCoV-19/Netherlands/NoordBrabant_156/2020	EPI_ISL_461191	2020
hCoV-19/Netherlands/NoordBrabant_157/2020	EPI_ISL_461192	2020
hCoV-19/Wales/PHWC-162830/2020	EPI_ISL_473127	2020-05-31
hCoV-19/Wales/PHWC-16288B/2020	EPI_ISL_473132	2020-05-22
hCoV-19/Wales/PHWC-1628A9/2020	EPI_ISL_473134	2020-05-19
hCoV-19/Wales/PHWC-162B73/2020	EPI_ISL_473170	2020-05-30
hCoV-19/Wales/PHWC-162D9B/2020	EPI_ISL_473199	2020-05-28
hCoV-19/Austria/CeMM0313/2020	EPI_ISL_475785	2020-03-30
hCoV-19/Austria/CeMM0314/2020	EPI_ISL_475786	2020-03-30
hCoV-19/Austria/CeMM0324/2020	EPI_ISL_475794	2020-04-01
hCoV-19/Austria/CeMM0331/2020	EPI_ISL_475798	2020-04-01
hCoV-19/Spain/Valencia102/2020	EPI_ISL_436197	2020-03-17
hCoV-19/Scotland/CVR2038/2020	EPI_ISL_448142	2020-04-09
hCoV-19/Scotland/CVR2110/2020	EPI_ISL_448145	2020-04-10
hCoV-19/Scotland/CVR2167/2020	EPI_ISL_448147	2020-04-11
hCoV-19/Scotland/CVR2168/2020	EPI_ISL_448148	2020-04-11
hCoV-19/Scotland/CVR2169/2020	EPI_ISL_448149	2020-04-11
hCoV-19/Scotland/CVR2174/2020	EPI_ISL_448152	2020-04-11
hCoV-19/Scotland/CVR2182/2020	EPI_ISL_448153	2020-04-11
hCoV-19/Scotland/CVR2278/2020	EPI_ISL_448172	2020-04-12
hCoV-19/Scotland/CVR2284/2020	EPI_ISL_448175	2020-04-13
hCoV-19/Scotland/CVR2294/2020	EPI_ISL_448176	2020-04-12
hCoV-19/Scotland/CVR2388/2020	EPI_ISL_448183	2020-04-14
hCoV-19/Scotland/CVR2414/2020	EPI_ISL_448184	2020-04-14
hCoV-19/Scotland/CVR2817/2020	EPI_ISL_448195	2020-04-21
hCoV-19/Scotland/CVR2842/2020	EPI_ISL_448197	2020-04-21
hCoV-19/Switzerland/100146/2020	EPI_ISL_451730	2020-03-16
hCoV-19/Switzerland/100154/2020	EPI_ISL_451738	2020-03-16
hCoV-19/Switzerland/100836/2020	EPI_ISL_451784	2020-03-25
hCoV-19/Switzerland/100837/2020	EPI_ISL_451785	2020-03-25
hCoV-19/Switzerland/100842/2020	EPI_ISL_451789	2020-03-25
hCoV-19/Switzerland/100846/2020	EPI_ISL_451793	2020-03-25
hCoV-19/Switzerland/100848/2020	EPI_ISL_451794	2020-03-25
hCoV-19/Switzerland/101129/2020	EPI_ISL_451796	2020-03-30
hCoV-19/Switzerland/101131/2020	EPI_ISL_451798	2020-03-30
hCoV-19/Netherlands/NA_686/2020	EPI_ISL_461121	2020-04-08
hCoV-19/Netherlands/NA_688/2020	EPI_ISL_461123	2020-03-30
hCoV-19/Netherlands/NA_691/2020	EPI_ISL_461126	2020-03-26
hCoV-19/Netherlands/NA_693/2020	EPI_ISL_461128	2020-03-31
hCoV-19/Netherlands/NA_695/2020	EPI_ISL_461130	2020-04-03
hCoV-19/Netherlands/NA_696/2020	EPI_ISL_461131	2020-04-05
hCoV-19/Netherlands/NA_710/2020	EPI_ISL_461145	2020-05-13
hCoV-19/Netherlands/NoordBrabant_117/2020	EPI_ISL_461152	2020-03-23
hCoV-19/Netherlands/NoordBrabant_121/2020	EPI_ISL_461156	2020-03-25
hCoV-19/Netherlands/NoordBrabant_122/2020	EPI_ISL_461157	2020-03-25
hCoV-19/Netherlands/NoordBrabant_125/2020	EPI_ISL_461160	2020
hCoV-19/Netherlands/NoordBrabant_128/2020	EPI_ISL_461163	2020-03-28
hCoV-19/Netherlands/NoordBrabant_129/2020	EPI_ISL_461164	2020-03-31
hCoV-19/Netherlands/NoordBrabant_132/2020	EPI_ISL_461167	2020-04-10
hCoV-19/Netherlands/NoordBrabant_133/2020	EPI_ISL_461168	2020
hCoV-19/Netherlands/NoordBrabant_134/2020	EPI_ISL_461169	2020
hCoV-19/Netherlands/NoordBrabant_136/2020	EPI_ISL_461171	2020
hCoV-19/Netherlands/NoordBrabant_137/2020	EPI_ISL_461172	2020-04-15
hCoV-19/Netherlands/NoordBrabant_138/2020	EPI_ISL_461173	2020
hCoV-19/Netherlands/NoordBrabant_139/2020	EPI_ISL_461174	2020
hCoV-19/Netherlands/NoordBrabant_140/2020	EPI_ISL_461175	2020
hCoV-19/Netherlands/NoordBrabant_141/2020	EPI_ISL_461176	2020
hCoV-19/Netherlands/NoordBrabant_142/2020	EPI_ISL_461177	2020-04-22
hCoV-19/Netherlands/NoordBrabant_143/2020	EPI_ISL_461178	2020
hCoV-19/Netherlands/NoordBrabant_144/2020	EPI_ISL_461179	2020-04-29
hCoV-19/Netherlands/NoordBrabant_145/2020	EPI_ISL_461180	2020
hCoV-19/Netherlands/NoordBrabant_146/2020	EPI_ISL_461181	2020-04-05
hCoV-19/Wales/PHWC-162AFE/2020	EPI_ISL_473162	2020-05-29
hCoV-19/Austria/CeMM0268/2020	EPI_ISL_475773	2020-03-24
hCoV-19/Austria/CeMM0298/2020	EPI_ISL_475774	2020-03-27
hCoV-19/Austria/CeMM0300/2020	EPI_ISL_475776	2020-03-27
hCoV-19/Austria/CeMM0308/2020	EPI_ISL_475782	2020-03-30
hCoV-19/Austria/CeMM0311/2020	EPI_ISL_475783	2020-03-30
hCoV-19/Austria/CeMM0312/2020	EPI_ISL_475784	2020-03-30
hCoV-19/Austria/CeMM0330/2020	EPI_ISL_475797	2020-04-01
hCoV-19/Austria/CeMM0333/2020	EPI_ISL_475799	2020-04-01
hCoV-19/England/20129126204/2020	EPI_ISL_424101	2020-03-12
hCoV-19/USA/WA-UW-1616/2020	EPI_ISL_424167	2020-03-19
hCoV-19/Australia/VIC398/2020	EPI_ISL_426701	2020-03-24
hCoV-19/Australia/VIC399/2020	EPI_ISL_426702	2020-03-24
hCoV-19/Australia/VIC414/2020	EPI_ISL_426714	2020-03-26
hCoV-19/Australia/VIC417/2020	EPI_ISL_426717	2020-03-25
hCoV-19/Australia/VIC440/2020	EPI_ISL_426737	2020-03-26
hCoV-19/Australia/VIC444/2020	EPI_ISL_426741	2020-03-27
hCoV-19/Australia/VIC449/2020	EPI_ISL_426745	2020-03-24
hCoV-19/Australia/VIC451/2020	EPI_ISL_426747	2020-03-25
hCoV-19/Australia/VIC468/2020	EPI_ISL_426761	2020-03-27
hCoV-19/Australia/VIC472/2020	EPI_ISL_426764	2020-03-26
hCoV-19/Australia/VIC504/2020	EPI_ISL_426775	2020-03-23
hCoV-19/Australia/VIC520/2020	EPI_ISL_426789	2020-03-23
hCoV-19/Australia/VIC527/2020	EPI_ISL_426793	2020-03-24
hCoV-19/Australia/VIC530/2020	EPI_ISL_426796	2020-03-23
hCoV-19/Taiwan/TSGH-15/2020	EPI_ISL_436100	2020-03-19
hCoV-19/Taiwan/TSGH-21/2020	EPI_ISL_436106	2020-03-30
hCoV-19/England/CAMB-83FCC/2020	EPI_ISL_438719	2020-04-25
hCoV-19/England/CAMB-83FEA/2020	EPI_ISL_438721	2020-04-27
hCoV-19/England/CAMB-840F5/2020	EPI_ISL_438737	2020-04-26
hCoV-19/England/CAMB-8467B/2020	EPI_ISL_438747	2020-04-27
hCoV-19/Scotland/CVR1030/2020	EPI_ISL_438754	2020-03-30
hCoV-19/Scotland/CVR1217/2020	EPI_ISL_438775	2020-03-30
hCoV-19/Scotland/CVR1249/2020	EPI_ISL_438779	2020-03-31
hCoV-19/England/CAMB-1B004A/2020	EPI_ISL_448101	2020-05-07
hCoV-19/England/CAMB-1B0059/2020	EPI_ISL_448102	2020-05-07
hCoV-19/England/CAMB-1B011A/2020	EPI_ISL_448111	2020-05-06
hCoV-19/Scotland/CVR1601/2020	EPI_ISL_448119	2020-04-02
hCoV-19/Scotland/CVR1623/2020	EPI_ISL_448120	2020-04-05
hCoV-19/Scotland/CVR1713/2020	EPI_ISL_448127	2020-04-06
hCoV-19/Scotland/CVR1718/2020	EPI_ISL_448128	2020-04-06
hCoV-19/Scotland/CVR1822/2020	EPI_ISL_448131	2020-04-07
hCoV-19/Switzerland/100117/2020	EPI_ISL_451701	2020-03-16
hCoV-19/Switzerland/100118/2020	EPI_ISL_451702	2020-03-16
hCoV-19/Switzerland/100119/2020	EPI_ISL_451703	2020-03-16
hCoV-19/Switzerland/100120/2020	EPI_ISL_451704	2020-03-16
hCoV-19/Switzerland/100123/2020	EPI_ISL_451707	2020-03-16
hCoV-19/Switzerland/100124/2020	EPI_ISL_451708	2020-03-16
hCoV-19/Switzerland/100125/2020	EPI_ISL_451709	2020-03-16
hCoV-19/Switzerland/100128/2020	EPI_ISL_451712	2020-03-16
hCoV-19/Switzerland/100129/2020	EPI_ISL_451713	2020-03-16
hCoV-19/Switzerland/100130/2020	EPI_ISL_451714	2020-03-16
hCoV-19/Switzerland/100133/2020	EPI_ISL_451717	2020-03-16
hCoV-19/Switzerland/100136/2020	EPI_ISL_451720	2020-03-16
hCoV-19/Switzerland/100137/2020	EPI_ISL_451721	2020-03-16
hCoV-19/Switzerland/100139/2020	EPI_ISL_451723	2020-03-16
hCoV-19/Switzerland/100144/2020	EPI_ISL_451728	2020-03-16
hCoV-19/Switzerland/100791/2020	EPI_ISL_451741	2020-03-25
hCoV-19/Switzerland/100792/2020	EPI_ISL_451742	2020-03-25
hCoV-19/Switzerland/100794/2020	EPI_ISL_451744	2020-03-25
hCoV-19/Switzerland/100795/2020	EPI_ISL_451745	2020-03-25
hCoV-19/Switzerland/100796/2020	EPI_ISL_451746	2020-03-25
hCoV-19/Switzerland/100798/2020	EPI_ISL_451748	2020-03-25
hCoV-19/Switzerland/100799/2020	EPI_ISL_451749	2020-03-25
hCoV-19/Switzerland/100804/2020	EPI_ISL_451754	2020-03-25
hCoV-19/Switzerland/100805/2020	EPI_ISL_451755	2020-03-25
hCoV-19/Switzerland/100806/2020	EPI_ISL_451756	2020-03-25
hCoV-19/Switzerland/100809/2020	EPI_ISL_451759	2020-03-26
hCoV-19/Switzerland/100810/2020	EPI_ISL_451760	2020-03-26
hCoV-19/Switzerland/100811/2020	EPI_ISL_451761	2020-03-26
hCoV-19/Switzerland/100813/2020	EPI_ISL_451763	2020-03-26
hCoV-19/Switzerland/100814/2020	EPI_ISL_451764	2020-03-26
hCoV-19/Switzerland/100816/2020	EPI_ISL_451766	2020-03-26
hCoV-19/Switzerland/100820/2020	EPI_ISL_451769	2020-03-26
hCoV-19/Switzerland/100821/2020	EPI_ISL_451770	2020-03-26
hCoV-19/Switzerland/100823/2020	EPI_ISL_451772	2020-03-26
hCoV-19/Switzerland/100827/2020	EPI_ISL_451776	2020-03-26
hCoV-19/Switzerland/100830/2020	EPI_ISL_451778	2020-03-26
hCoV-19/Switzerland/100833/2020	EPI_ISL_451781	2020-03-25
hCoV-19/Switzerland/100834/2020	EPI_ISL_451782	2020-03-25
hCoV-19/USA/WA-S1214/2020	EPI_ISL_463704	2020-05-07
hCoV-19/USA/WA-S1215/2020	EPI_ISL_463705	2020-05-07
hCoV-19/Cyprus/007/2020	EPI_ISL_463747	2020-04-17
hCoV-19/Spain/HUD-70063452/2020	EPI_ISL_475719	2020-03-25
hCoV-19/USA/UT-04032/2020	EPI_ISL_475726	2020-05-11
hCoV-19/Wales/PHWC-25C3E/2020	EPI_ISL_422041	2020-03-25
hCoV-19/Wales/PHWC-269DC/2020	EPI_ISL_422043	2020-03-29
hCoV-19/Wales/PHWC-26F9E/2020	EPI_ISL_422054	2020-03-29
hCoV-19/Wales/PHWC-268A2/2020	EPI_ISL_422057	2020-03-28
hCoV-19/Wales/PHWC-25973/2020	EPI_ISL_422067	2020-03-24
hCoV-19/Wales/PHWC-270A9/2020	EPI_ISL_422069	2020-03-29
hCoV-19/Wales/PHWC-26839/2020	EPI_ISL_422070	2020-03-27
hCoV-19/Wales/PHWC-26954/2020	EPI_ISL_422074	2020-03-27
hCoV-19/Australia/VIC437/2020	EPI_ISL_426734	2020-03-26
hCoV-19/England/CAMB-7C290/2020	EPI_ISL_434020	2020-04-15
hCoV-19/England/CAMB-7C2DC/2020	EPI_ISL_434024	2020-04-15
hCoV-19/England/CAMB-7C315/2020	EPI_ISL_434027	2020-04-14
hCoV-19/England/CAMB-7E1FB/2020	EPI_ISL_434051	2020-04-16
hCoV-19/England/CAMB-83E47/2020	EPI_ISL_438700	2020-04-24
hCoV-19/England/CAMB-83F17/2020	EPI_ISL_438710	2020-04-25
hCoV-19/Wales/PHWC-2DE21/2020	EPI_ISL_446027	2020-04-14
hCoV-19/Wales/PHWC-2DE6D/2020	EPI_ISL_446031	2020-04-15
hCoV-19/Wales/PHWC-2DF00/2020	EPI_ISL_446039	2020-04-09
hCoV-19/England/OXON-AE471/2020	EPI_ISL_448692	2020
hCoV-19/India/CCMB_L988/2020	EPI_ISL_458064	2020-05-11
hCoV-19/India/CCMB_L989/2020	EPI_ISL_458065	2020-05-11
hCoV-19/India/GBRC136b/2020	EPI_ISL_458093	2020-05-24
hCoV-19/India/GBRC138/2020	EPI_ISL_458096	2020-05-24
hCoV-19/Scotland/CVR3043/2020	EPI_ISL_461631	2020-04-24
hCoV-19/Scotland/CVR3045/2020	EPI_ISL_461633	2020-04-23
hCoV-19/Scotland/CVR3047/2020	EPI_ISL_461635	2020-04-24
hCoV-19/Scotland/CVR3051/2020	EPI_ISL_461639	2020-04-24
hCoV-19/Scotland/CVR3054/2020	EPI_ISL_461641	2020-04-24
hCoV-19/Scotland/CVR3057/2020	EPI_ISL_461643	2020-04-23
hCoV-19/Scotland/CVR3059/2020	EPI_ISL_461644	2020-04-24
hCoV-19/Scotland/CVR3063/2020	EPI_ISL_461647	2020-04-24
hCoV-19/Scotland/CVR3065/2020	EPI_ISL_461649	2020-04-24
hCoV-19/Scotland/CVR3068/2020	EPI_ISL_461652	2020-04-24
hCoV-19/Scotland/CVR3072/2020	EPI_ISL_461656	2020-04-24
hCoV-19/Scotland/CVR2998/2020	EPI_ISL_473642	2020-04-23
hCoV-19/Scotland/CVR3258/2020	EPI_ISL_473646	2020-04-28
hCoV-19/Scotland/CVR3509/2020	EPI_ISL_473649	2020-05-13
hCoV-19/Scotland/CVR3513/2020	EPI_ISL_473653	2020-05-12
hCoV-19/Scotland/CVR3515/2020	EPI_ISL_473655	2020-05-13
hCoV-19/Scotland/CVR3519/2020	EPI_ISL_473659	2020-05-12
hCoV-19/Scotland/CVR3521/2020	EPI_ISL_473660	2020-05-13
hCoV-19/Scotland/CVR3524/2020	EPI_ISL_473662	2020-05-13
hCoV-19/Scotland/CVR3529/2020	EPI_ISL_473667	2020-05-14
hCoV-19/Scotland/CVR3532/2020	EPI_ISL_473670	2020-05-13
hCoV-19/Scotland/CVR3534/2020	EPI_ISL_473672	2020-05-14
hCoV-19/Scotland/CVR3536/2020	EPI_ISL_473673	2020-05-14
hCoV-19/Scotland/CVR3549/2020	EPI_ISL_473684	2020-05-15
hCoV-19/Scotland/CVR3559/2020	EPI_ISL_473694	2020-05-16
hCoV-19/Scotland/CVR3562/2020	EPI_ISL_473697	2020-05-16
hCoV-19/USA/MN-MDH-1285/2020	EPI_ISL_483006	2020-03-20
hCoV-19/USA/MN-MDH-1290/2020	EPI_ISL_483010	2020-03-24
hCoV-19/Spain/IrsiCaixa-Own160320/2020	EPI_ISL_483059	2020-03-16
hCoV-19/New Zealand/20CHL869065O/2020	EPI_ISL_483060	2020-03-21
hCoV-19/Australia/SAP234/2020	EPI_ISL_483078	2020-03-24
hCoV-19/Australia/SAP318/2020	EPI_ISL_483098	2020-03-26
hCoV-19/Senegal/68349/2020	EPI_ISL_485635	2020-06-18
hCoV-19/Wales/PHWC-26E82/2020	EPI_ISL_422061	2020-03-30
hCoV-19/Wales/PHWC-269AF/2020	EPI_ISL_422062	2020-03-30
hCoV-19/Wales/PHWC-25C01/2020	EPI_ISL_422064	2020-03-25
hCoV-19/Wales/PHWC-2566D/2020	EPI_ISL_422065	2020-03-24
hCoV-19/Wales/PHWC-26E55/2020	EPI_ISL_422080	2020-03-29
hCoV-19/Wales/PHWC-26BD6/2020	EPI_ISL_422082	2020-03-28
hCoV-19/Wales/PHWC-2624A/2020	EPI_ISL_422083	2020-03-27
hCoV-19/Wales/PHWC-25FAE/2020	EPI_ISL_422085	2020-03-25
hCoV-19/Wales/PHWC-26ECE/2020	EPI_ISL_422090	2020-03-30
hCoV-19/Wales/PHWC-2675A/2020	EPI_ISL_422096	2020-03-28
hCoV-19/Wales/PHWC-26848/2020	EPI_ISL_422098	2020-03-27
hCoV-19/Wales/PHWC-27021/2020	EPI_ISL_422099	2020-03-28
hCoV-19/Iceland/596/2020	EPI_ISL_424616	2020-03-28
hCoV-19/Iceland/599/2020	EPI_ISL_424619	2020-03-28
hCoV-19/Mexico/CDMX-INER_04/2020	EPI_ISL_424626	2020-03-15
hCoV-19/Belgium/ULG-10069/2020	EPI_ISL_424633	2020-04-03
hCoV-19/Belgium/ULG-10081/2020	EPI_ISL_424640	2020-04-03
hCoV-19/Belgium/ULG-10077/2020	EPI_ISL_424642	2020-04-04
hCoV-19/Belgium/ULG-10086/2020	EPI_ISL_424644	2020-04-04
hCoV-19/Belgium/ULG-10092/2020	EPI_ISL_424647	2020-04-04
hCoV-19/Belgium/ULG-10094/2020	EPI_ISL_424650	2020-03-22
hCoV-19/Belgium/ULG-10055/2020	EPI_ISL_424652	2020-04-05
hCoV-19/Belgium/ULG-10058/2020	EPI_ISL_424653	2020-04-05
hCoV-19/Belgium/ULG-10056/2020	EPI_ISL_424655	2020-04-05
hCoV-19/England/CAMB-7C39D/2020	EPI_ISL_434035	2020-04-13
hCoV-19/USA/WI-UW-320/2020	EPI_ISL_436614	2020-04-21
hCoV-19/Wales/PHWC-2D6ED/2020	EPI_ISL_446014	2020-04-04
hCoV-19/Wales/PHWC-2E048/2020	EPI_ISL_446050	2020-04-10
hCoV-19/Wales/PHWC-2E206/2020	EPI_ISL_446072	2020-04-07
hCoV-19/Wales/PHWC-2E28E/2020	EPI_ISL_446079	2020-04-07
hCoV-19/England/OXON-AD937/2020	EPI_ISL_448604	2020
hCoV-19/England/OXON-AD991/2020	EPI_ISL_448606	2020
hCoV-19/Thailand/Bangkok-CONI-0095/2020	EPI_ISL_458024	2020-03-30
hCoV-19/India/CCMB_L1062/2020	EPI_ISL_458051	2020-05-12
hCoV-19/India/CCMB_L1063/2020	EPI_ISL_458052	2020-05-12
hCoV-19/India/CCMB_L1064/2020	EPI_ISL_458053	2020-05-12
hCoV-19/Scotland/CVR3012/2020	EPI_ISL_461621	2020-04-23
hCoV-19/Scotland/CVR3015/2020	EPI_ISL_461623	2020-04-23
hCoV-19/Scotland/CVR3033/2020	EPI_ISL_461626	2020-04-23
hCoV-19/Scotland/CVR3036/2020	EPI_ISL_461628	2020-04-23
hCoV-19/Scotland/CVR3041/2020	EPI_ISL_461629	2020-04-24
hCoV-19/Scotland/CVR3080/2020	EPI_ISL_461664	2020-04-24
hCoV-19/Scotland/CVR3092/2020	EPI_ISL_461668	2020-04-24
hCoV-19/Scotland/CVR3096/2020	EPI_ISL_461669	2020-04-25
hCoV-19/Scotland/CVR3103/2020	EPI_ISL_461676	2020-04-25
hCoV-19/Scotland/CVR3119/2020	EPI_ISL_461691	2020-04-24
hCoV-19/Scotland/CVR3136/2020	EPI_ISL_461698	2020-04-26
hCoV-19/Scotland/CVR2857/2020	EPI_ISL_473600	2020-04-21
hCoV-19/Scotland/CVR2858/2020	EPI_ISL_473601	2020-04-21
hCoV-19/Scotland/CVR2861/2020	EPI_ISL_473602	2020-04-21
hCoV-19/Scotland/CVR2863/2020	EPI_ISL_473604	2020-04-21
hCoV-19/Scotland/CVR2864/2020	EPI_ISL_473605	2020-04-22
hCoV-19/Scotland/CVR2865/2020	EPI_ISL_473606	2020-04-22
hCoV-19/Scotland/CVR2872/2020	EPI_ISL_473610	2020-04-22
hCoV-19/Scotland/CVR2878/2020	EPI_ISL_473614	2020-04-21
hCoV-19/Scotland/CVR2879/2020	EPI_ISL_473615	2020-04-21
hCoV-19/Scotland/CVR2884/2020	EPI_ISL_473616	2020-04-21
hCoV-19/Scotland/CVR2885/2020	EPI_ISL_473617	2020-04-21
hCoV-19/Scotland/CVR2886/2020	EPI_ISL_473618	2020-04-21
hCoV-19/Scotland/CVR2899/2020	EPI_ISL_473621	2020-04-21
hCoV-19/Scotland/CVR2916/2020	EPI_ISL_473629	2020-04-22
hCoV-19/Scotland/CVR2958/2020	EPI_ISL_473632	2020-04-23
hCoV-19/Scotland/CVR2961/2020	EPI_ISL_473635	2020-04-22
hCoV-19/Scotland/CVR2965/2020	EPI_ISL_473637	2020-04-23
hCoV-19/Scotland/CVR3539/2020	EPI_ISL_473676	2020-05-13
hCoV-19/Scotland/CVR3545/2020	EPI_ISL_473680	2020-05-15
hCoV-19/Scotland/CVR3546/2020	EPI_ISL_473681	2020-05-14
hCoV-19/USA/MN-MDH-1279/2020	EPI_ISL_483000	2020-03-15
hCoV-19/Austria/MUV_001/2020	EPI_ISL_485603	2020-04-14
hCoV-19/England/200920118/2020	EPI_ISL_485604	2020-02-24
hCoV-19/England/202561784/2020	EPI_ISL_485605	2020-06-02
hCoV-19/England/202561785/2020	EPI_ISL_485606	2020-06-02
hCoV-19/England/202561786/2020	EPI_ISL_485607	2020-06-08
hCoV-19/England/202561787/2020	EPI_ISL_485608	2020-06-09
hCoV-19/England/202561788/2020	EPI_ISL_485609	2020-06-14
hCoV-19/Wales/PHWC-2673C/2020	EPI_ISL_422018	2020-03-28
hCoV-19/Wales/PHWC-2682A/2020	EPI_ISL_422020	2020-03-27
hCoV-19/Wales/PHWC-2672D/2020	EPI_ISL_422027	2020-03-27
hCoV-19/Wales/PHWC-25F44/2020	EPI_ISL_422029	2020-03-25
hCoV-19/Wales/PHWC-270B8/2020	EPI_ISL_422030	2020-03-29
hCoV-19/Wales/PHWC-2681B/2020	EPI_ISL_422033	2020-03-27
hCoV-19/Wales/PHWC-27012/2020	EPI_ISL_422034	2020-03-28
hCoV-19/Wales/PHWC-2663F/2020	EPI_ISL_422037	2020-03-27
hCoV-19/Wales/PHWC-2621D/2020	EPI_ISL_422038	2020-03-26
hCoV-19/Belgium/ULG-10049/2020	EPI_ISL_424658	2020-04-05
hCoV-19/Belgium/ULG-10051/2020	EPI_ISL_424660	2020-03-22
hCoV-19/Belgium/ULG-10062/2020	EPI_ISL_424664	2020-04-05
hCoV-19/Mexico/Puebla-InDRE_05/2020	EPI_ISL_424672	2020-03-11
hCoV-19/England/CAMB-7C166/2020	EPI_ISL_434001	2020-04-13
hCoV-19/USA/MI-MDHHS-SC20171/2020	EPI_ISL_436827	2020-03-19
hCoV-19/England/OXON-ADB7D/2020	EPI_ISL_448618	2020
hCoV-19/England/OXON-AF0F4/2020	EPI_ISL_448811	2020-04-07
hCoV-19/Belgium/Rega-0327211/2020	EPI_ISL_458181	2020-03-27
hCoV-19/Belgium/Rega-0327212/2020	EPI_ISL_458182	2020-03-27
hCoV-19/Belgium/Rega-0327213/2020	EPI_ISL_458183	2020-03-27
hCoV-19/Belgium/Rega-0327216/2020	EPI_ISL_458186	2020-03-27
hCoV-19/Belgium/Rega-0329219/2020	EPI_ISL_458189	2020-03-29
hCoV-19/Belgium/Rega-0329220/2020	EPI_ISL_458190	2020-03-29
hCoV-19/Belgium/Rega-0329221/2020	EPI_ISL_458191	2020-03-29
hCoV-19/Belgium/Rega-0329222/2020	EPI_ISL_458192	2020-03-29
hCoV-19/Belgium/Rega-0329225/2020	EPI_ISL_458195	2020-03-29
hCoV-19/Belgium/Rega-0329226/2020	EPI_ISL_458196	2020-03-29
hCoV-19/Belgium/Rega-0329227/2020	EPI_ISL_458197	2020-03-29
hCoV-19/Belgium/Rega-0329228/2020	EPI_ISL_458198	2020-03-29
hCoV-19/Belgium/Rega-0329229/2020	EPI_ISL_458199	2020-03-29
hCoV-19/Scotland/CVR2940/2020	EPI_ISL_461600	2020-04-22
hCoV-19/Scotland/CVR2947/2020	EPI_ISL_461603	2020-04-23
hCoV-19/Scotland/CVR2948/2020	EPI_ISL_461604	2020-04-22
hCoV-19/Scotland/CVR2950/2020	EPI_ISL_461605	2020-04-22
hCoV-19/Scotland/CVR2953/2020	EPI_ISL_461607	2020-04-23
hCoV-19/Scotland/CVR2957/2020	EPI_ISL_461610	2020-04-22
hCoV-19/Scotland/CVR2966/2020	EPI_ISL_461611	2020-04-23
hCoV-19/Scotland/CVR2991/2020	EPI_ISL_461612	2020-04-23
hCoV-19/Scotland/CVR2996/2020	EPI_ISL_461613	2020-04-23
hCoV-19/Scotland/CVR2999/2020	EPI_ISL_461615	2020-04-23
hCoV-19/Scotland/CVR3002/2020	EPI_ISL_461616	2020-04-23
hCoV-19/Scotland/CVR3009/2020	EPI_ISL_461618	2020-04-23
hCoV-19/Scotland/CVR3010/2020	EPI_ISL_461619	2020-04-23
hCoV-19/USA/CA-ALSR-0489-SAN/2020	EPI_ISL_483175	2020-04-09
hCoV-19/USA/CA-ALSR-0493-SAN/2020	EPI_ISL_483178	2020-04-02
hCoV-19/USA/CA-ALSR-0497-IPL/2020	EPI_ISL_483182	2020-04-13
hCoV-19/USA/CA-ALSR-0501-IPL/2020	EPI_ISL_483185	2020-04-15
hCoV-19/USA/CA-ALSR-0505-SAN/2020	EPI_ISL_483188	2020-04-01
hCoV-19/USA/CA-ALSR-0516-SAN/2020	EPI_ISL_483195	2020-04-09
hCoV-19/Wales/PHWC-26D94/2020	EPI_ISL_422160	2020-03-30
hCoV-19/Wales/PHWC-26611/2020	EPI_ISL_422162	2020-03-27
hCoV-19/Wales/PHWC-26C3D/2020	EPI_ISL_422165	2020-03-30
hCoV-19/Wales/PHWC-269CD/2020	EPI_ISL_422176	2020-03-30
hCoV-19/Wales/PHWC-261F2/2020	EPI_ISL_422181	2020-03-26
hCoV-19/Wales/PHWC-267D2/2020	EPI_ISL_422182	2020-03-25
hCoV-19/Wales/PHWC-2680C/2020	EPI_ISL_422185	2020-03-26
hCoV-19/Wales/PHWC-2EDE7/2020	EPI_ISL_446156	2020-04-07
hCoV-19/Wales/PHWC-2EFF0/2020	EPI_ISL_446186	2020-04-04
hCoV-19/Wales/PHWC-2F065/2020	EPI_ISL_446193	2020-04-06
hCoV-19/England/OXON-AEE82/2020	EPI_ISL_448790	2020-04-08
hCoV-19/England/OXON-AEF34/2020	EPI_ISL_448796	2020-04-08
hCoV-19/England/OXON-AEF43/2020	EPI_ISL_448797	2020-04-07
hCoV-19/India/GBRC144/2020	EPI_ISL_458104	2020-05-06
hCoV-19/India/GBRC145/2020	EPI_ISL_458105	2020-05-06
hCoV-19/India/GBRC146a/2020	EPI_ISL_458106	2020-05-16
hCoV-19/India/GBRC146b/2020	EPI_ISL_458107	2020-05-16
hCoV-19/India/GBRC147/2020	EPI_ISL_458108	2020-05-16
hCoV-19/India/GBRC148a/2020	EPI_ISL_458109	2020-05-17
hCoV-19/Spain/Barcelona_VH8002/2020	EPI_ISL_458130	2020-03-25
hCoV-19/Spain/Barcelona_VH9461/2020	EPI_ISL_458131	2020-04-09
hCoV-19/Spain/Barcelona_VH9758/2020	EPI_ISL_458132	2020-03-26
hCoV-19/Belgium/Rega-0328190/2020	EPI_ISL_458160	2020-03-28
hCoV-19/Belgium/Rega-0328191/2020	EPI_ISL_458161	2020-03-28
hCoV-19/Belgium/Rega-0328197/2020	EPI_ISL_458167	2020-03-28
hCoV-19/Belgium/Rega-0328199/2020	EPI_ISL_458169	2020-03-28
hCoV-19/Belgium/Rega-0328202/2020	EPI_ISL_458172	2020-03-28
hCoV-19/Belgium/Rega-0328203/2020	EPI_ISL_458173	2020-03-28
hCoV-19/Belgium/Rega-0328205/2020	EPI_ISL_458175	2020-03-28
hCoV-19/Belgium/Rega-0328206/2020	EPI_ISL_458176	2020-03-28
hCoV-19/Belgium/Rega-0328209/2020	EPI_ISL_458179	2020-03-28
hCoV-19/Scotland/EDB5462/2020	EPI_ISL_461741	2020-04-24
hCoV-19/Scotland/EDB5482/2020	EPI_ISL_461754	2020-04-26
hCoV-19/Scotland/EDB5590/2020	EPI_ISL_461759	2020-05-25
hCoV-19/Scotland/EDB608/2020	EPI_ISL_461761	2020-03-31
hCoV-19/Scotland/EDB817/2020	EPI_ISL_461762	2020-04-03
hCoV-19/England/LOND-D6A9C/2020	EPI_ISL_461768	2020-04-25
hCoV-19/England/LOND-D6ABA/2020	EPI_ISL_461769	2020-05-04
hCoV-19/Gambia/0214/2020	EPI_ISL_471158	2020-03-29
hCoV-19/Norway/2454/2020	EPI_ISL_471172	2020-04-17
hCoV-19/Scotland/CVR3592/2020	EPI_ISL_473721	2020-05-19
hCoV-19/Scotland/CVR3594/2020	EPI_ISL_473723	2020-05-19
hCoV-19/Scotland/CVR3596/2020	EPI_ISL_473724	2020-05-19
hCoV-19/Scotland/CVR3612/2020	EPI_ISL_473732	2020-05-20
hCoV-19/Scotland/CVR3614/2020	EPI_ISL_473734	2020-05-20
hCoV-19/Scotland/CVR3703/2020	EPI_ISL_473762	2020-05-25
hCoV-19/Scotland/CVR3709/2020	EPI_ISL_473764	2020-05-25
hCoV-19/Scotland/CVR3728/2020	EPI_ISL_473768	2020-05-27
hCoV-19/Scotland/CVR3733/2020	EPI_ISL_473771	2020-05-09
hCoV-19/Scotland/CVR3736/2020	EPI_ISL_473773	2020-05-09
hCoV-19/Scotland/CVR3742/2020	EPI_ISL_473776	2020-05-10
hCoV-19/Scotland/CVR3744/2020	EPI_ISL_473777	2020-05-10
hCoV-19/Scotland/CVR3839/2020	EPI_ISL_473779	2020-04-03
hCoV-19/Scotland/EDB1063/2020	EPI_ISL_473783	2020-04-06
hCoV-19/Scotland/EDB2245/2020	EPI_ISL_473784	2020-04-21
hCoV-19/Scotland/EDB2626/2020	EPI_ISL_473785	2020-04-25
hCoV-19/Scotland/EDB2629/2020	EPI_ISL_473786	2020-04-25
hCoV-19/Scotland/EDB2633/2020	EPI_ISL_473787	2020-04-25
hCoV-19/Scotland/EDB2634/2020	EPI_ISL_473788	2020-04-25
hCoV-19/Scotland/EDB3506/2020	EPI_ISL_473789	2020-04-13
hCoV-19/Scotland/EDB3654/2020	EPI_ISL_473790	2020-04-27
hCoV-19/Scotland/EDB4039/2020	EPI_ISL_473791	2020-04-15
hCoV-19/Scotland/EDB4041/2020	EPI_ISL_473792	2020-04-15
hCoV-19/Scotland/EDB4043/2020	EPI_ISL_473793	2020-04-15
hCoV-19/Scotland/EDB4471/2020	EPI_ISL_473795	2020-05-05
hCoV-19/Scotland/EDB4579/2020	EPI_ISL_473796	2020-05-06
hCoV-19/Scotland/EDB4584/2020	EPI_ISL_473797	2020-05-07
hCoV-19/Scotland/EDB4928/2020	EPI_ISL_473799	2020-05-11
hCoV-19/Australia/SAP334/2020	EPI_ISL_483111	2020-03-28
hCoV-19/Australia/SAP336/2020	EPI_ISL_483113	2020-03-23
hCoV-19/Australia/SAP342/2020	EPI_ISL_483119	2020-03-23
hCoV-19/Australia/SAP349/2020	EPI_ISL_483124	2020-03-22
hCoV-19/USA/CA-ALSR-0472-SAN/2020	EPI_ISL_483162	2020-04-15
hCoV-19/USA/CA-ALSR-0473-SAN/2020	EPI_ISL_483163	2020-04-15
hCoV-19/USA/CA-ALSR-0474-SAN/2020	EPI_ISL_483164	2020-04-15
hCoV-19/Senegal/66298/2020	EPI_ISL_485708	2020-06-15
hCoV-19/Senegal/65428/2020	EPI_ISL_485712	2020-06-14
hCoV-19/Senegal/65601/2020	EPI_ISL_485713	2020-06-14
hCoV-19/Wales/PHWC-260B9/2020	EPI_ISL_422100	2020-03-25
hCoV-19/Wales/PHWC-26F25/2020	EPI_ISL_422105	2020-03-31
hCoV-19/Wales/PHWC-266F3/2020	EPI_ISL_422109	2020-03-27
hCoV-19/Wales/PHWC-260D7/2020	EPI_ISL_422110	2020-03-25
hCoV-19/Wales/PHWC-260C8/2020	EPI_ISL_422111	2020-03-26
hCoV-19/Wales/PHWC-26417/2020	EPI_ISL_422112	2020-03-27
hCoV-19/Wales/PHWC-25F71/2020	EPI_ISL_422117	2020-03-25
hCoV-19/Wales/PHWC-25F9F/2020	EPI_ISL_422118	2020-03-25
hCoV-19/Wales/PHWC-26FBC/2020	EPI_ISL_422120	2020-03-30
hCoV-19/Wales/PHWC-26E73/2020	EPI_ISL_422122	2020-03-30
hCoV-19/Wales/PHWC-26699/2020	EPI_ISL_422127	2020-03-27
hCoV-19/Wales/PHWC-266A8/2020	EPI_ISL_422128	2020-03-27
hCoV-19/Wales/PHWC-267A5/2020	EPI_ISL_422129	2020-03-28
hCoV-19/Wales/PHWC-27030/2020	EPI_ISL_422131	2020-03-28
hCoV-19/Wales/PHWC-270C7/2020	EPI_ISL_422133	2020-03-30
hCoV-19/Wales/PHWC-26EEC/2020	EPI_ISL_422137	2020-03-30
hCoV-19/Wales/PHWC-26F43/2020	EPI_ISL_422144	2020-03-28
hCoV-19/Wales/PHWC-2706D/2020	EPI_ISL_422147	2020-03-28
hCoV-19/Wales/PHWC-26BC7/2020	EPI_ISL_422148	2020-03-27
hCoV-19/Wales/PHWC-26004/2020	EPI_ISL_422149	2020-03-25
hCoV-19/Wales/PHWC-25E0B/2020	EPI_ISL_422150	2020-03-25
hCoV-19/Wales/PHWC-25C10/2020	EPI_ISL_422154	2020-03-25
hCoV-19/Wales/PHWC-2713D/2020	EPI_ISL_422155	2020-03-29
hCoV-19/Wales/PHWC-266D5/2020	EPI_ISL_422158	2020-03-27
hCoV-19/Wales/PHWC-26E28/2020	EPI_ISL_422159	2020-03-29
hCoV-19/Italy/TE5687/2020	EPI_ISL_436723	2020-03-20
hCoV-19/Italy/TE26533/2020	EPI_ISL_436726	2020-04-27
hCoV-19/Italy/TE26539/2020	EPI_ISL_436727	2020-04-27
hCoV-19/Italy/TE26969/2020	EPI_ISL_436730	2020-04-27
hCoV-19/Italy/TE26425/2020	EPI_ISL_436732	2020-04-27
hCoV-19/England/OXON-AE59C/2020	EPI_ISL_448703	2020
hCoV-19/England/OXON-AE5F6/2020	EPI_ISL_448706	2020
hCoV-19/England/OXON-AEC1F/2020	EPI_ISL_448771	2020
hCoV-19/Belgium/Rega-0328189/2020	EPI_ISL_458159	2020-03-28
hCoV-19/Belgium/Rega-0328192/2020	EPI_ISL_458162	2020-03-28
hCoV-19/Belgium/Rega-0328193/2020	EPI_ISL_458163	2020-03-28
hCoV-19/Belgium/Rega-0328194/2020	EPI_ISL_458164	2020-03-28
hCoV-19/Belgium/Rega-0328195/2020	EPI_ISL_458165	2020-03-28
hCoV-19/Scotland/EDB375/2020	EPI_ISL_461710	2020-03-30
hCoV-19/Scotland/EDB4454/2020	EPI_ISL_461711	2020-05-06
hCoV-19/Scotland/EDB4455/2020	EPI_ISL_461712	2020-05-05
hCoV-19/Scotland/EDB4457/2020	EPI_ISL_461713	2020-05-05
hCoV-19/Scotland/EDB4533/2020	EPI_ISL_461716	2020-05-06
hCoV-19/Scotland/EDB4552/2020	EPI_ISL_461723	2020-05-06
hCoV-19/Scotland/EDB4557/2020	EPI_ISL_461725	2020-05-06
hCoV-19/Scotland/EDB4558/2020	EPI_ISL_461726	2020-05-06
hCoV-19/Scotland/EDB4559/2020	EPI_ISL_461727	2020-05-06
hCoV-19/Scotland/EDB4560/2020	EPI_ISL_461728	2020-05-06
hCoV-19/Scotland/EDB4563/2020	EPI_ISL_461729	2020-05-06
hCoV-19/Scotland/EDB4565/2020	EPI_ISL_461730	2020-05-07
hCoV-19/Scotland/EDB5381/2020	EPI_ISL_461733	2020-03-31
hCoV-19/Scotland/EDB5388/2020	EPI_ISL_461735	2020-04-02
hCoV-19/Scotland/EDB5389/2020	EPI_ISL_461736	2020-04-02
hCoV-19/Scotland/EDB5390/2020	EPI_ISL_461737	2020-04-02
hCoV-19/Scotland/EDB5448/2020	EPI_ISL_461739	2020-05-25
hCoV-19/England/NORT-285423/2020	EPI_ISL_461791	2020-05-01
hCoV-19/Scotland/CVR3568/2020	EPI_ISL_473702	2020-05-16
hCoV-19/Scotland/CVR3572/2020	EPI_ISL_473705	2020-05-17
hCoV-19/Scotland/CVR3573/2020	EPI_ISL_473706	2020-05-18
hCoV-19/Scotland/CVR3574/2020	EPI_ISL_473707	2020-05-18
hCoV-19/Scotland/CVR3577/2020	EPI_ISL_473709	2020-05-17
hCoV-19/Scotland/CVR3580/2020	EPI_ISL_473712	2020-05-18
hCoV-19/Scotland/CVR3582/2020	EPI_ISL_473713	2020-05-18
hCoV-19/Scotland/CVR3584/2020	EPI_ISL_473715	2020-05-17
hCoV-19/Scotland/CVR3586/2020	EPI_ISL_473717	2020-05-18
hCoV-19/Scotland/CVR3590/2020	EPI_ISL_473719	2020-05-18
hCoV-19/Scotland/CVR3630/2020	EPI_ISL_473745	2020-05-24
hCoV-19/Scotland/CVR3637/2020	EPI_ISL_473748	2020-05-21
hCoV-19/Scotland/CVR3650/2020	EPI_ISL_473749	2020-05-21
hCoV-19/Scotland/CVR3672/2020	EPI_ISL_473753	2020-05-20
hCoV-19/Scotland/CVR3674/2020	EPI_ISL_473754	2020-05-22
hCoV-19/Senegal/64033/2020	EPI_ISL_485715	2020-06-12
hCoV-19/Senegal/64096/2020	EPI_ISL_485717	2020-06-12
hCoV-19/Wales/PHWC-26F8F/2020	EPI_ISL_422140	2020-03-29
hCoV-19/Wales/PHWC-2613E/2020	EPI_ISL_422142	2020-03-25
hCoV-19/Iceland/435/2020	EPI_ISL_424459	2020-03-20
hCoV-19/Iceland/436/2020	EPI_ISL_424460	2020-03-20
hCoV-19/Iceland/437/2020	EPI_ISL_424461	2020-03-20
hCoV-19/Iceland/450/2020	EPI_ISL_424474	2020-03-20
hCoV-19/Iceland/451/2020	EPI_ISL_424475	2020-03-20
hCoV-19/Iceland/454/2020	EPI_ISL_424477	2020-03-20
hCoV-19/Iceland/455/2020	EPI_ISL_424478	2020-03-20
hCoV-19/Iceland/460/2020	EPI_ISL_424483	2020-03-20
hCoV-19/Iceland/461/2020	EPI_ISL_424484	2020-03-20
hCoV-19/Iceland/463/2020	EPI_ISL_424486	2020-03-20
hCoV-19/Iceland/466/2020	EPI_ISL_424489	2020-03-20
hCoV-19/Iceland/475/2020	EPI_ISL_424498	2020-03-20
hCoV-19/India/NCDC-4444/2020	EPI_ISL_436453	2020-04-16
hCoV-19/India/NCDC-4475/2020	EPI_ISL_436454	2020-04-13
hCoV-19/India/NCDC-4476/2020	EPI_ISL_436455	2020-04-13
hCoV-19/India/NCDC-4846/2020	EPI_ISL_436456	2020-04-20
hCoV-19/India/NCDC-4859/2020	EPI_ISL_436457	2020-04-20
hCoV-19/India/NCDC-4876/2020	EPI_ISL_436460	2020-04-20
hCoV-19/India/NCDC-4877/2020	EPI_ISL_436461	2020-04-20
hCoV-19/India/NCDC-4878/2020	EPI_ISL_436462	2020-04-16
hCoV-19/USA/PA-MGSC11-04/2020	EPI_ISL_436466	2020-03-23
hCoV-19/USA/PA-MGSC13-04/2020	EPI_ISL_436468	2020-03-26
hCoV-19/England/NOTT-110F96/2020	EPI_ISL_448443	2020-04-22
hCoV-19/England/OXON-AC5AD/2020	EPI_ISL_448463	2020-04-07
hCoV-19/England/OXON-AC895/2020	EPI_ISL_448490	2020-04-05
hCoV-19/England/OXON-AC90B/2020	EPI_ISL_448493	2020-04-06
hCoV-19/England/OXON-AEA33/2020	EPI_ISL_448749	2020
hCoV-19/USA/CT-UW-6594/2020	EPI_ISL_461417	2020-04-02
hCoV-19/India/GBRC151a/2020	EPI_ISL_461478	2020-05-02
hCoV-19/India/GBRC151b/2020	EPI_ISL_461479	2020-05-02
hCoV-19/India/GBRC153a/2020	EPI_ISL_461481	2020-04-27
hCoV-19/India/GBRC154/2020	EPI_ISL_461483	2020-05-27
hCoV-19/India/GBRC157a/2020	EPI_ISL_461486	2020-05-27
hCoV-19/India/GBRC157b/2020	EPI_ISL_461487	2020-05-27
hCoV-19/India/GBRC159b/2020	EPI_ISL_461490	2020-05-27
hCoV-19/India/GBRC160a/2020	EPI_ISL_461491	2020-05-27
hCoV-19/India/GBRC161a/2020	EPI_ISL_461493	2020-05-27
hCoV-19/India/GBRC162b/2020	EPI_ISL_461496	2020-05-27
hCoV-19/India/GBRC163a/2020	EPI_ISL_461497	2020-05-27
hCoV-19/India/GBRC163b/2020	EPI_ISL_461498	2020-05-27
hCoV-19/Scotland/CVR837/2020	EPI_ISL_461705	2020-03-27
hCoV-19/Scotland/EDB286/2020	EPI_ISL_461706	2020-03-27
hCoV-19/Scotland/EDB294/2020	EPI_ISL_461707	2020-03-27
hCoV-19/Scotland/EDB306/2020	EPI_ISL_461708	2020-03-27
hCoV-19/England/CAMB-1B495A/2020	EPI_ISL_473489	2020-06-04
hCoV-19/England/CAMB-1B4969/2020	EPI_ISL_473490	2020-06-04
hCoV-19/Iceland/379/2020	EPI_ISL_424403	2020-03-18
hCoV-19/Iceland/382/2020	EPI_ISL_424406	2020-03-19
hCoV-19/Iceland/383/2020	EPI_ISL_424407	2020-03-19
hCoV-19/Iceland/390/2020	EPI_ISL_424414	2020-03-19
hCoV-19/Iceland/395/2020	EPI_ISL_424419	2020-03-19
hCoV-19/Iceland/398/2020	EPI_ISL_424422	2020-03-19
hCoV-19/Iceland/400/2020	EPI_ISL_424424	2020-03-19
hCoV-19/Iceland/401/2020	EPI_ISL_424425	2020-03-19
hCoV-19/Iceland/416/2020	EPI_ISL_424440	2020-03-19
hCoV-19/Iceland/418/2020	EPI_ISL_424442	2020-03-19
hCoV-19/Iceland/423/2020	EPI_ISL_424447	2020-03-19
hCoV-19/Iceland/425/2020	EPI_ISL_424449	2020-03-20
hCoV-19/Iceland/426/2020	EPI_ISL_424450	2020-03-20
hCoV-19/Iceland/428/2020	EPI_ISL_424452	2020-03-20
hCoV-19/Iceland/432/2020	EPI_ISL_424456	2020-03-20
hCoV-19/Iceland/433/2020	EPI_ISL_424457	2020-03-20
hCoV-19/Iceland/562/2020	EPI_ISL_424582	2020-03-27
hCoV-19/Iceland/564/2020	EPI_ISL_424584	2020-03-28
hCoV-19/Iceland/568/2020	EPI_ISL_424588	2020-03-28
hCoV-19/Iceland/569/2020	EPI_ISL_424589	2020-03-28
hCoV-19/Iceland/573/2020	EPI_ISL_424593	2020-03-28
hCoV-19/Iceland/581/2020	EPI_ISL_424601	2020-03-27
hCoV-19/Iceland/585/2020	EPI_ISL_424605	2020-03-27
hCoV-19/Spain/Valencia316/2020	EPI_ISL_436411	2020-03-26
hCoV-19/DRC/2299/2020	EPI_ISL_436412	2020-04-14
hCoV-19/England/NOTT-110D23/2020	EPI_ISL_448410	2020-04-29
hCoV-19/England/NOTT-110D8D/2020	EPI_ISL_448416	2020-04-12
hCoV-19/England/OXON-AC640/2020	EPI_ISL_448471	2020-04-07
hCoV-19/England/OXON-AC68C/2020	EPI_ISL_448473	2020-04-07
hCoV-19/England/OXON-AC72F/2020	EPI_ISL_448479	2020-04-07
hCoV-19/England/OXON-AD0C9/2020	EPI_ISL_448561	2020-04-07
hCoV-19/USA/WA-UW-4676/2020	EPI_ISL_461427	2020-04-05
hCoV-19/Scotland/CVR2929/2020	EPI_ISL_461595	2020-04-21
hCoV-19/Scotland/CVR2931/2020	EPI_ISL_461596	2020-04-22
hCoV-19/Scotland/CVR2933/2020	EPI_ISL_461597	2020-04-22
hCoV-19/Scotland/CVR2934/2020	EPI_ISL_461598	2020-04-22
hCoV-19/Scotland/CVR2938/2020	EPI_ISL_461599	2020-04-22
hCoV-19/Scotland/CVR2586/2020	EPI_ISL_473520	2020-04-16
hCoV-19/Scotland/CVR2587/2020	EPI_ISL_473521	2020-04-16
hCoV-19/Scotland/CVR2599/2020	EPI_ISL_473524	2020-04-16
hCoV-19/Scotland/CVR2647/2020	EPI_ISL_473528	2020-04-16
hCoV-19/Scotland/CVR2670/2020	EPI_ISL_473529	2020-04-16
hCoV-19/Scotland/CVR2713/2020	EPI_ISL_473534	2020-04-18
hCoV-19/Scotland/CVR2719/2020	EPI_ISL_473540	2020-04-18
hCoV-19/Scotland/CVR2725/2020	EPI_ISL_473546	2020-04-18
hCoV-19/Scotland/CVR2726/2020	EPI_ISL_473547	2020-04-18
hCoV-19/Scotland/CVR2782/2020	EPI_ISL_473563	2020-04-20
hCoV-19/Scotland/CVR2787/2020	EPI_ISL_473566	2020-04-20
hCoV-19/Scotland/CVR2788/2020	EPI_ISL_473567	2020-04-20
hCoV-19/Scotland/CVR2791/2020	EPI_ISL_473569	2020-04-17
hCoV-19/Scotland/CVR2792/2020	EPI_ISL_473570	2020-04-21
hCoV-19/Scotland/CVR2804/2020	EPI_ISL_473572	2020-04-20
hCoV-19/Scotland/CVR2806/2020	EPI_ISL_473573	2020-04-21
hCoV-19/Scotland/CVR2807/2020	EPI_ISL_473574	2020-04-20
hCoV-19/Scotland/CVR2809/2020	EPI_ISL_473576	2020-04-21
hCoV-19/Scotland/CVR2811/2020	EPI_ISL_473577	2020-04-21
hCoV-19/Scotland/CVR2813/2020	EPI_ISL_473578	2020-04-21
hCoV-19/Scotland/CVR2815/2020	EPI_ISL_473579	2020-04-21
hCoV-19/Scotland/CVR2818/2020	EPI_ISL_473581	2020-04-21
hCoV-19/Scotland/CVR2820/2020	EPI_ISL_473582	2020-04-21
hCoV-19/Scotland/CVR2821/2020	EPI_ISL_473583	2020-04-21
hCoV-19/Scotland/CVR2822/2020	EPI_ISL_473584	2020-04-21
hCoV-19/Scotland/CVR2826/2020	EPI_ISL_473588	2020-04-21
hCoV-19/Scotland/CVR2827/2020	EPI_ISL_473589	2020-04-21
hCoV-19/Scotland/CVR2844/2020	EPI_ISL_473591	2020-04-21
hCoV-19/Scotland/CVR2848/2020	EPI_ISL_473593	2020-04-21
hCoV-19/Scotland/CVR2849/2020	EPI_ISL_473594	2020-04-21
hCoV-19/Scotland/CVR2850/2020	EPI_ISL_473595	2020-04-21
hCoV-19/Scotland/CVR2854/2020	EPI_ISL_473597	2020-04-22
hCoV-19/Scotland/CVR2855/2020	EPI_ISL_473598	2020-04-20
hCoV-19/Scotland/CVR2856/2020	EPI_ISL_473599	2020-04-21
hCoV-19/Iceland/477/2020	EPI_ISL_424500	2020-03-20
hCoV-19/Iceland/485/2020	EPI_ISL_424508	2020-03-20
hCoV-19/Iceland/489/2020	EPI_ISL_424511	2020-03-20
hCoV-19/Iceland/493/2020	EPI_ISL_424515	2020-03-20
hCoV-19/Iceland/494/2020	EPI_ISL_424516	2020-03-20
hCoV-19/Iceland/512/2020	EPI_ISL_424534	2020-03-01
hCoV-19/Iceland/520/2020	EPI_ISL_424541	2020-03-01
hCoV-19/Iceland/524/2020	EPI_ISL_424545	2020-03-25
hCoV-19/Iceland/539/2020	EPI_ISL_424559	2020-03-27
hCoV-19/Iceland/548/2020	EPI_ISL_424568	2020-03-28
hCoV-19/Iceland/551/2020	EPI_ISL_424571	2020-03-27
hCoV-19/Iceland/552/2020	EPI_ISL_424572	2020-03-26
hCoV-19/Iceland/553/2020	EPI_ISL_424573	2020-03-27
hCoV-19/Iceland/555/2020	EPI_ISL_424575	2020-03-28
hCoV-19/Iceland/556/2020	EPI_ISL_424576	2020-03-27
hCoV-19/USA/PA-MGSC52-05/2020	EPI_ISL_436500	2020-03-19
hCoV-19/USA/WI-UW-280/2020	EPI_ISL_436574	2020-04-03
hCoV-19/Austria/CeMM0251/2020	EPI_ISL_438081	2020-03-21
hCoV-19/Austria/CeMM0257/2020	EPI_ISL_438086	2020-03-22
hCoV-19/Austria/CeMM0260/2020	EPI_ISL_438089	2020-03-23
hCoV-19/Austria/CeMM0261/2020	EPI_ISL_438090	2020-03-23
hCoV-19/Austria/CeMM0262/2020	EPI_ISL_438091	2020-03-23
hCoV-19/England/OXON-ACB8D/2020	EPI_ISL_448513	2020-04-05
hCoV-19/England/OXON-ACB9C/2020	EPI_ISL_448514	2020-04-04
hCoV-19/England/OXON-ACBE7/2020	EPI_ISL_448517	2020-04-05
hCoV-19/England/OXON-ACC6C/2020	EPI_ISL_448522	2020-04-06
hCoV-19/England/OXON-ACE2A/2020	EPI_ISL_448540	2020-04-06
hCoV-19/England/OXON-AD83A/2020	EPI_ISL_448598	2020
hCoV-19/India/GBRC167a/2020	EPI_ISL_461503	2020-05-27
hCoV-19/India/GBRC168a/2020	EPI_ISL_461505	2020-05-27
hCoV-19/England/BIRM-5F521/2020	EPI_ISL_461513	2020
hCoV-19/India/ILSCV15917/2020	EPI_ISL_463039	2020-05-11
hCoV-19/Canada/Qc-L00240947/2020	EPI_ISL_465693	2020-03-27
hCoV-19/Scotland/CVR2046/2020	EPI_ISL_473509	2020-04-09
hCoV-19/Scotland/CVR2088/2020	EPI_ISL_473510	2020-05-04
hCoV-19/Scotland/CVR2163/2020	EPI_ISL_473511	2020-04-11
hCoV-19/Scotland/CVR2537/2020	EPI_ISL_473513	2020-04-15
hCoV-19/Scotland/CVR2556/2020	EPI_ISL_473515	2020-04-15
hCoV-19/Scotland/CVR2572/2020	EPI_ISL_473516	2020-04-16
hCoV-19/Scotland/CVR2579/2020	EPI_ISL_473517	2020-04-16
hCoV-19/Scotland/CVR2580/2020	EPI_ISL_473518	2020-04-16
hCoV-19/Scotland/CVR2583/2020	EPI_ISL_473519	2020-04-16
hCoV-19/Scotland/CVR2722/2020	EPI_ISL_473543	2020-04-18
hCoV-19/Scotland/CVR2723/2020	EPI_ISL_473544	2020-04-17
hCoV-19/Scotland/CVR2730/2020	EPI_ISL_473550	2020-04-18
hCoV-19/Scotland/CVR2731/2020	EPI_ISL_473551	2020-04-18
hCoV-19/Scotland/CVR2760/2020	EPI_ISL_473552	2020-04-20
hCoV-19/Scotland/CVR2761/2020	EPI_ISL_473553	2020-04-20
hCoV-19/Scotland/CVR2762/2020	EPI_ISL_473554	2020-04-20
hCoV-19/Scotland/CVR2766/2020	EPI_ISL_473555	2020-04-20
hCoV-19/Scotland/CVR2774/2020	EPI_ISL_473559	2020-04-20
hCoV-19/India/GBRC203a/2020	EPI_ISL_475026	2020-06-07
hCoV-19/India/GBRC203b/2020	EPI_ISL_475027	2020-06-07
hCoV-19/India/GBRC206/2020	EPI_ISL_475032	2020-06-11
hCoV-19/Scotland/GCVR-1707F6/2020	EPI_ISL_489668	2020-03-26
hCoV-19/Scotland/GCVR-16FD07/2020	EPI_ISL_489669	2020-03-22
hCoV-19/Scotland/GCVR-17143A/2020	EPI_ISL_489674	2020-03-28
hCoV-19/Scotland/GCVR-170EE2/2020	EPI_ISL_489676	2020-03-28
hCoV-19/USA/WA-UW-2074/2020	EPI_ISL_426080	2020-03-25
hCoV-19/USA/WA-UW-2100/2020	EPI_ISL_426086	2020-03-25
hCoV-19/USA/WA-UW-2137/2020	EPI_ISL_426094	2020-03-24
hCoV-19/Austria/CeMM0237/2020	EPI_ISL_438067	2020-03-19
hCoV-19/Austria/CeMM0242/2020	EPI_ISL_438072	2020-03-20
hCoV-19/Austria/CeMM0243/2020	EPI_ISL_438073	2020-03-20
hCoV-19/Austria/CeMM0249/2020	EPI_ISL_438079	2020-03-21
hCoV-19/Austria/CeMM0265/2020	EPI_ISL_438094	2020-03-23
hCoV-19/Austria/CeMM0267/2020	EPI_ISL_438096	2020-03-24
hCoV-19/Austria/CeMM0269/2020	EPI_ISL_438097	2020-03-24
hCoV-19/Australia/SAP034/2020	EPI_ISL_451079	2020-03-19
hCoV-19/Australia/SAP044/2020	EPI_ISL_451084	2020-03-22
hCoV-19/Australia/SAP048/2020	EPI_ISL_451087	2020-03-23
hCoV-19/Australia/SAP049/2020	EPI_ISL_451088	2020-03-24
hCoV-19/Australia/SAP052/2020	EPI_ISL_451091	2020-03-26
hCoV-19/Tunisia/COV1663/2020	EPI_ISL_463004	2020-04-01
hCoV-19/India/ILSCV14004/2020	EPI_ISL_463027	2020-05-09
hCoV-19/India/ILSCV14743/2020	EPI_ISL_463032	2020-05-10
hCoV-19/India/ILSCV17568/2020	EPI_ISL_463056	2020-05-12
hCoV-19/India/ILSCV20600/2020	EPI_ISL_463081	2020-05-15
hCoV-19/India/ILSCV24694/2020	EPI_ISL_463087	2020-05-18
hCoV-19/India/ILSCV24917/2020	EPI_ISL_463088	2020-05-18
hCoV-19/India/ILSCV24918/2020	EPI_ISL_463089	2020-05-18
hCoV-19/Canada/Qc-L00240846/2020	EPI_ISL_465688	2020-03-27
hCoV-19/Canada/Qc-L00240851/2020	EPI_ISL_465689	2020-03-27
hCoV-19/India/GBRC209b/2020	EPI_ISL_475038	2020-06-11
hCoV-19/India/GBRC210b/2020	EPI_ISL_475040	2020-06-11
hCoV-19/India/GBRC214b/2020	EPI_ISL_475046	2020-06-11
hCoV-19/India/GBRC215/2020	EPI_ISL_475049	2020-06-05
hCoV-19/India/GBRC221/2020	EPI_ISL_475059	2020-06-05
hCoV-19/Belgium/UGent-100/2020	EPI_ISL_475060	2020-03-17
hCoV-19/Belgium/UGent-102/2020	EPI_ISL_475062	2020-03-18
hCoV-19/Belgium/UGent-107/2020	EPI_ISL_475067	2020-03-18
hCoV-19/Scotland/GCVR-16F930/2020	EPI_ISL_489623	2020-03-19
hCoV-19/Scotland/GCVR-16FE40/2020	EPI_ISL_489624	2020-03-23
hCoV-19/Scotland/GCVR-17077E/2020	EPI_ISL_489625	2020-03-26
hCoV-19/Scotland/GCVR-16FA2E/2020	EPI_ISL_489626	2020-03-18
hCoV-19/Scotland/GCVR-170750/2020	EPI_ISL_489633	2020-03-26
hCoV-19/Scotland/GCVR-16FC0A/2020	EPI_ISL_489635	2020-03-21
hCoV-19/Scotland/GCVR-1706EA/2020	EPI_ISL_489637	2020-03-26
hCoV-19/Scotland/GCVR-170732/2020	EPI_ISL_489638	2020-03-26
hCoV-19/Scotland/GCVR-17191D/2020	EPI_ISL_489640	2020-03-28
hCoV-19/Scotland/GCVR-16FA5B/2020	EPI_ISL_489648	2020-03-21
hCoV-19/Scotland/GCVR-16FB76/2020	EPI_ISL_489649	2020-03-19
hCoV-19/Scotland/GCVR-16FDE9/2020	EPI_ISL_489650	2020-03-23
hCoV-19/Scotland/GCVR-1707BA/2020	EPI_ISL_489651	2020-03-25
hCoV-19/Scotland/GCVR-171449/2020	EPI_ISL_489656	2020-03-27
hCoV-19/Scotland/GCVR-170811/2020	EPI_ISL_489657	2020-03-26
hCoV-19/Scotland/GCVR-171889/2020	EPI_ISL_489660	2020-03-28
hCoV-19/Scotland/GCVR-170714/2020	EPI_ISL_489663	2020-03-25
hCoV-19/Scotland/GCVR-170E88/2020	EPI_ISL_489679	2020-03-27
hCoV-19/Scotland/GCVR-16FCDD/2020	EPI_ISL_489682	2020-03-23
hCoV-19/Scotland/GCVR-1714EF/2020	EPI_ISL_489689	2020-03-28
hCoV-19/Scotland/GCVR-16FCEC/2020	EPI_ISL_489690	2020-03-22
hCoV-19/Scotland/GCVR-16FB94/2020	EPI_ISL_489694	2020-03-22
hCoV-19/Scotland/GCVR-17177D/2020	EPI_ISL_489699	2020-03-28
hCoV-19/Switzerland/GE5373/2020	EPI_ISL_414020	2020-02-27
hCoV-19/Scotland/CVR05/2020	EPI_ISL_414027	2020-03-04
hCoV-19/Brazil/RJ-314/2020	EPI_ISL_414045	2020-03-04
hCoV-19/Scotland/EDB407/2020	EPI_ISL_426000	2020-03-30
hCoV-19/Scotland/EDB420/2020	EPI_ISL_426005	2020-03-30
hCoV-19/Scotland/EDB502/2020	EPI_ISL_426009	2020-03-31
hCoV-19/Scotland/EDB555/2020	EPI_ISL_426016	2020-03-31
hCoV-19/Scotland/EDB562/2020	EPI_ISL_426021	2020-04-01
hCoV-19/Scotland/EDB565/2020	EPI_ISL_426023	2020-03-31
hCoV-19/USA/ID-UW-2198/2020	EPI_ISL_426062	2020-03-24
hCoV-19/Sri Lanka/COV91/2020	EPI_ISL_428672	2020-03-19
hCoV-19/Spain/Madrid_LP23_5852/2020	EPI_ISL_428679	2020-03-08
hCoV-19/Spain/Madrid_LP24_5999/2020	EPI_ISL_428680	2020-03-09
hCoV-19/Spain/Madrid_LP27_2548/2020	EPI_ISL_428681	2020-03-11
hCoV-19/Spain/Madrid_LP30_2226/2020	EPI_ISL_428682	2020-03-11
hCoV-19/Spain/Madrid_H12_20/2020	EPI_ISL_428684	2020-03-27
hCoV-19/Spain/Madrid_H12_23/2020	EPI_ISL_428686	2020-03-22
hCoV-19/Spain/Madrid_H12_24/2020	EPI_ISL_428687	2020-03-22
hCoV-19/Spain/Madrid_H12_26/2020	EPI_ISL_428689	2020-03-26
hCoV-19/Spain/Madrid_H12_27/2020	EPI_ISL_428690	2020-03-21
hCoV-19/Spain/Madrid_H12_31/2020	EPI_ISL_428694	2020-03-12
hCoV-19/Spain/Madrid_H12_32/2020	EPI_ISL_428695	2020-03-12
hCoV-19/Spain/Madrid_H12_33/2020	EPI_ISL_428696	2020-03-12
hCoV-19/Austria/CeMM0210/2020	EPI_ISL_438047	2020-03-16
hCoV-19/England/CAMB-7C6C1/2020	EPI_ISL_441628	2020-04-04
hCoV-19/England/CAMB-7B9F6/2020	EPI_ISL_441643	2020-04-03
hCoV-19/England/CAMB-7CBE0/2020	EPI_ISL_441653	2020-04-05
hCoV-19/England/CAMB-7D772/2020	EPI_ISL_441657	2020-04-06
hCoV-19/England/NORW-E9559/2020	EPI_ISL_453601	2020-04-22
hCoV-19/England/NORW-E9595/2020	EPI_ISL_453603	2020-04-22
hCoV-19/England/NORW-E95D1/2020	EPI_ISL_453604	2020-04-22
hCoV-19/England/NORW-E95E0/2020	EPI_ISL_453605	2020-04-22
hCoV-19/England/NORW-E9629/2020	EPI_ISL_453607	2020-04-22
hCoV-19/England/NORW-E9638/2020	EPI_ISL_453608	2020-04-22
hCoV-19/England/NORW-E96ED/2020	EPI_ISL_453613	2020-04-22
hCoV-19/England/NOTT-111038/2020	EPI_ISL_453618	2020-05-05
hCoV-19/England/NOTT-111065/2020	EPI_ISL_453621	2020-05-06
hCoV-19/England/NOTT-111135/2020	EPI_ISL_453633	2020-05-09
hCoV-19/Spain/100_20/2020	EPI_ISL_463000	2020-05-30
hCoV-19/England/20192073101/2020	EPI_ISL_465600	2020-04-30
hCoV-19/England/20192179501/2020	EPI_ISL_465605	2020-05-04
hCoV-19/England/20194041601/2020	EPI_ISL_465610	2020-05-03
hCoV-19/Hungary/US-1791lc/2020	EPI_ISL_477615	2020-03-19
hCoV-19/Hungary/US-1816lc/2020	EPI_ISL_477616	2020-03-20
hCoV-19/Hungary/US-1819lc/2020	EPI_ISL_477617	2020-03-20
hCoV-19/Hungary/US-2587w/2020	EPI_ISL_477618	2020-03-22
hCoV-19/Hungary/US-2823w/2020	EPI_ISL_477619	2020-03-25
hCoV-19/Hungary/US-2901w/2020	EPI_ISL_477620	2020-03-26
hCoV-19/Hungary/US-2953w/2020	EPI_ISL_477621	2020-03-29
hCoV-19/Hungary/US-3761w/2020	EPI_ISL_477622	2020-03-30
hCoV-19/Hungary/US-539w/2020	EPI_ISL_477624	2020-03-29
hCoV-19/Hungary/US-568w/2020	EPI_ISL_477625	2020-03-29
hCoV-19/Scotland/GCVR-17141C/2020	EPI_ISL_489600	2020-03-27
hCoV-19/Scotland/GCVR-16FBEF/2020	EPI_ISL_489603	2020-03-21
hCoV-19/Scotland/GCVR-171467/2020	EPI_ISL_489606	2020-03-28
hCoV-19/Scotland/GCVR-1718E3/2020	EPI_ISL_489615	2020-03-27
hCoV-19/Scotland/GCVR-1718A7/2020	EPI_ISL_489617	2020-03-27
hCoV-19/Scotland/GCVR-17176E/2020	EPI_ISL_489620	2020-03-28
hCoV-19/Scotland/GCVR-16FEAA/2020	EPI_ISL_489621	2020-03-22
hCoV-19/Scotland/GCVR-1714FE/2020	EPI_ISL_489622	2020-03-29
hCoV-19/England/200981386/2020	EPI_ISL_414010	2020-02-26
hCoV-19/Brazil/SP-06/2020	EPI_ISL_414015	2020-02-29
hCoV-19/Brazil/SP-05/2020	EPI_ISL_414016	2020-02-29
hCoV-19/Switzerland/GE3121/2020	EPI_ISL_414019	2020-02-27
hCoV-19/USA/WA-UW120/2020	EPI_ISL_416658	2020-03-11
hCoV-19/USA/OR-UW135/2020	EPI_ISL_416673	2020-03-11
hCoV-19/USA/ID-UW-2127/2020	EPI_ISL_426057	2020-03-21
hCoV-19/USA/ID-UW-4461/2020	EPI_ISL_426075	2020-03-29
hCoV-19/USA/WA-UW-2072/2020	EPI_ISL_426079	2020-03-24
hCoV-19/Austria/CeMM0199/2020	EPI_ISL_438040	2020-03-15
hCoV-19/Austria/CeMM0216/2020	EPI_ISL_438050	2020-03-16
hCoV-19/Austria/CeMM0221/2020	EPI_ISL_438055	2020-03-16
hCoV-19/Austria/CeMM0222/2020	EPI_ISL_438056	2020-03-17
hCoV-19/Austria/CeMM0223/2020	EPI_ISL_438057	2020-03-17
hCoV-19/Austria/CeMM0224/2020	EPI_ISL_438058	2020-03-17
hCoV-19/England/CAMB-7B9E7/2020	EPI_ISL_441604	2020-04-05
hCoV-19/England/CAMB-7B941/2020	EPI_ISL_441607	2020-04-04
hCoV-19/Northern Ireland/NIRE-FA810/2020	EPI_ISL_441663	2020-03-30
hCoV-19/England/CAMB-7DC55/2020	EPI_ISL_441679	2020-04-05
hCoV-19/England/CAMB-7D5A5/2020	EPI_ISL_441680	2020-04-06
hCoV-19/Belgium/UGent-57/2020	EPI_ISL_451168	2020-04-03
hCoV-19/Belgium/UGent-59/2020	EPI_ISL_451170	2020-04-05
hCoV-19/Belgium/UGent-66/2020	EPI_ISL_451177	2020-04-08
hCoV-19/Belgium/UGent-68/2020	EPI_ISL_451179	2020-04-09
hCoV-19/Belgium/UGent-69/2020	EPI_ISL_451180	2020-04-14
hCoV-19/Belgium/UGent-70/2020	EPI_ISL_451181	2020-04-14
hCoV-19/England/NOTT-1113E4/2020	EPI_ISL_453659	2020-05-16
hCoV-19/Sweden/20-08842/2020	EPI_ISL_475156	2020-04-09
hCoV-19/Scotland/GCVR-17142B/2020	EPI_ISL_489590	2020-03-28
hCoV-19/Scotland/GCVR-171519/2020	EPI_ISL_489591	2020-03-28
hCoV-19/Scotland/GCVR-16FD25/2020	EPI_ISL_489597	2020-03-22
hCoV-19/Scotland/GCVR-171959/2020	EPI_ISL_489599	2020-03-27
hCoV-19/England/CAMB-7D97C/2020	EPI_ISL_441773	2020-04-06
hCoV-19/Australia/SAP147/2020	EPI_ISL_451145	2020-04-11
hCoV-19/India/GBRC105/2020	EPI_ISL_451150	2020-05-06
hCoV-19/India/GBRC110/2020	EPI_ISL_451155	2020-05-03
hCoV-19/India/GBRC112/2020	EPI_ISL_451157	2020-05-02
hCoV-19/India/GBRC113/2020	EPI_ISL_451158	2020-05-03
hCoV-19/India/GBRC118/2020	EPI_ISL_451163	2020-05-02
hCoV-19/Uganda/UG015/2020	EPI_ISL_451197	2020-04-27
hCoV-19/Uganda/UG016/2020	EPI_ISL_451198	2020-04-27
hCoV-19/England/SHEF-CBA03/2020	EPI_ISL_453745	2020-04-22
hCoV-19/England/SHEF-CF8BA/2020	EPI_ISL_453759	2020-04-21
hCoV-19/England/SHEF-CFDAC/2020	EPI_ISL_453760	2020-04-22
hCoV-19/Canada/BC_23815516/2020	EPI_ISL_463187	2020-03-01
hCoV-19/Canada/BC_24044059/2020	EPI_ISL_463191	2020-03-01
hCoV-19/Canada/BC_24192775/2020	EPI_ISL_463196	2020-03-01
hCoV-19/Sweden/20-08504/2020	EPI_ISL_475106	2020-03-25
hCoV-19/Sweden/20-08505/2020	EPI_ISL_475107	2020-03-25
hCoV-19/Sweden/20-08725/2020	EPI_ISL_475114	2020-03-30
hCoV-19/Sweden/20-08722/2020	EPI_ISL_475116	2020-03-31
hCoV-19/Sweden/20-50591/2020	EPI_ISL_475118	2020-04-01
hCoV-19/Sweden/20-51061/2020	EPI_ISL_475122	2020-04-07
hCoV-19/Sweden/20-08870/2020	EPI_ISL_475124	2020-04-09
hCoV-19/Sweden/20-51065/2020	EPI_ISL_475126	2020-04-14
hCoV-19/Sweden/20-51057/2020	EPI_ISL_475127	2020-04-22
hCoV-19/Sweden/20-50301/2020	EPI_ISL_475130	2020-03-12
hCoV-19/Nigeria/OS294-CV42/2020	EPI_ISL_487113	2020-04-23
hCoV-19/Scotland/GCVR-1718F2/2020	EPI_ISL_489701	2020-03-28
hCoV-19/Scotland/GCVR-171740/2020	EPI_ISL_489703	2020-03-28
hCoV-19/USA/WA-UW-2232/2020	EPI_ISL_426121	2020-03-25
hCoV-19/USA/WA-UW-2236/2020	EPI_ISL_426124	2020-03-23
hCoV-19/Austria/CeMM0275/2020	EPI_ISL_438102	2020-03-24
hCoV-19/Austria/CeMM0276/2020	EPI_ISL_438103	2020-03-25
hCoV-19/Austria/CeMM0278/2020	EPI_ISL_438105	2020-03-25
hCoV-19/Austria/CeMM0280/2020	EPI_ISL_438107	2020-03-25
hCoV-19/Austria/CeMM0281/2020	EPI_ISL_438108	2020-03-25
hCoV-19/Austria/CeMM0288/2020	EPI_ISL_438113	2020-03-26
hCoV-19/Austria/CeMM0292/2020	EPI_ISL_438116	2020-03-27
hCoV-19/Austria/CeMM0295/2020	EPI_ISL_438118	2020-03-27
hCoV-19/Austria/CeMM0296/2020	EPI_ISL_438119	2020-03-27
hCoV-19/England/CAMB-7D657/2020	EPI_ISL_441748	2020-04-06
hCoV-19/England/CAMB-7A60F/2020	EPI_ISL_441784	2020-04-03
hCoV-19/Australia/SAP068/2020	EPI_ISL_451106	2020-03-30
hCoV-19/Australia/SAP069/2020	EPI_ISL_451107	2020-03-28
hCoV-19/Australia/SAP079/2020	EPI_ISL_451115	2020-03-31
hCoV-19/Australia/SAP087/2020	EPI_ISL_451122	2020-03-31
hCoV-19/Australia/SAP090/2020	EPI_ISL_451125	2020-04-01
hCoV-19/Australia/SAP095/2020	EPI_ISL_451129	2020-04-09
hCoV-19/Australia/SAP127/2020	EPI_ISL_451136	2020-03-22
hCoV-19/Australia/SAP146/2020	EPI_ISL_451144	2020-04-10
hCoV-19/England/SHEF-C724B/2020	EPI_ISL_453722	2020-04-21
hCoV-19/England/SHEF-C822C/2020	EPI_ISL_453728	2020-04-22
hCoV-19/England/SHEF-CB292/2020	EPI_ISL_453740	2020-04-21
hCoV-19/England/SHEF-D2CE5/2020	EPI_ISL_453774	2020-04-20
hCoV-19/England/SHEF-D2E2B/2020	EPI_ISL_453776	2020-04-21
hCoV-19/England/SHEF-D2F82/2020	EPI_ISL_453777	2020-04-21
hCoV-19/Canada/Qc-L00241214/2020	EPI_ISL_465700	2020-03-23
hCoV-19/Canada/Qc-L00241251/2020	EPI_ISL_465701	2020-03-27
hCoV-19/Canada/Qc-L00241349/2020	EPI_ISL_465703	2020-03-27
hCoV-19/England/20186080304/2020	EPI_ISL_465704	2020-04-28
hCoV-19/England/20186084004/2020	EPI_ISL_465708	2020-04-28
hCoV-19/England/20122054604/2020	EPI_ISL_465757	2020-03-15
hCoV-19/England/20122103304/2020	EPI_ISL_465766	2020-03-17
hCoV-19/England/SHEF-BFCC0/2020	EPI_ISL_416731	2020-03-03
hCoV-19/England/SHEF-BFD09/2020	EPI_ISL_416735	2020-03-09
hCoV-19/Lithuania/ChVir1632/2020	EPI_ISL_416741	2020-02-01
hCoV-19/Czech Republic/ChVir1630/2020	EPI_ISL_416742	2020-02-29
hCoV-19/France/Pollionay_1733/2020	EPI_ISL_416745	2020-03-10
hCoV-19/France/Lyon_487/2020	EPI_ISL_416747	2020-03-04
hCoV-19/France/Valence_532/2020	EPI_ISL_416749	2020-03-04
hCoV-19/France/Lyon_683/2020	EPI_ISL_416750	2020-03-06
hCoV-19/France/Clermont-Ferrand_651/2020	EPI_ISL_416751	2020-03-05
hCoV-19/France/Clermont-Ferrand_650/2020	EPI_ISL_416752	2020-03-04
hCoV-19/France/Lyon_06487/2020	EPI_ISL_416754	2020-03-06
hCoV-19/France/Lyon_06531/2020	EPI_ISL_416756	2020-03-06
hCoV-19/France/Bourg-en-Bresse_06678/2020	EPI_ISL_416757	2020-03-07
hCoV-19/USA/WA-UW-2180/2020	EPI_ISL_426106	2020-03-24
hCoV-19/Spain/Madrid_H12_2902/2020	EPI_ISL_428701	2020-03-27
hCoV-19/Spain/Madrid_H12_3304/2020	EPI_ISL_428703	2020-03-11
hCoV-19/Spain/Madrid_H12_3506/2020	EPI_ISL_428705	2020-03-21
hCoV-19/Spain/Madrid_H12_3607/2020	EPI_ISL_428706	2020-03-21
hCoV-19/Spain/Madrid_H12_3809/2020	EPI_ISL_428708	2020-03-21
hCoV-19/Spain/Madrid_H12_3910/2020	EPI_ISL_428709	2020-03-21
hCoV-19/Spain/Madrid_H12_4112/2020	EPI_ISL_428711	2020-03-22
hCoV-19/Turkey/HSGM-5624/2020	EPI_ISL_428715	2020-03-18
hCoV-19/Turkey/HSGM-5769/2020	EPI_ISL_428717	2020-03-19
hCoV-19/Turkey/HSGM-7718/2020	EPI_ISL_428719	2020-03-21
hCoV-19/Turkey/HSGM-8001/2020	EPI_ISL_428720	2020-03-21
hCoV-19/Turkey/HSGM-8003/2020	EPI_ISL_428721	2020-03-21
hCoV-19/USA/WI-UW-251/2020	EPI_ISL_428725	2020-03-14
hCoV-19/USA/CT-Yale-098/2020	EPI_ISL_428749	2020-04-02
hCoV-19/USA/NY-NYUMC249/2020	EPI_ISL_428763	2020-04-03
hCoV-19/USA/NY-NYUMC265/2020	EPI_ISL_428779	2020-04-06
hCoV-19/England/CAMB-7DB3A/2020	EPI_ISL_441727	2020-04-06
hCoV-19/Northern Ireland/NIRE-101E22/2020	EPI_ISL_453466	2020-03-25
hCoV-19/Northern Ireland/NIRE-101E40/2020	EPI_ISL_453468	2020-03-24
hCoV-19/Northern Ireland/NIRE-101E9B/2020	EPI_ISL_453472	2020-03-24
hCoV-19/Northern Ireland/NIRE-101F4D/2020	EPI_ISL_453480	2020-03-23
hCoV-19/Northern Ireland/NIRE-102331/2020	EPI_ISL_453484	2020-03-22
hCoV-19/England/SHEF-C5C4F/2020	EPI_ISL_453717	2020-04-21
hCoV-19/Belgium/UGent-110/2020	EPI_ISL_475070	2020-03-18
hCoV-19/Belgium/UGent-111/2020	EPI_ISL_475071	2020-03-18
hCoV-19/Belgium/UGent-117/2020	EPI_ISL_475077	2020-03-23
hCoV-19/Belgium/UGent-122/2020	EPI_ISL_475082	2020-06-01
hCoV-19/Sweden/20-08174/2020	EPI_ISL_475085	2020-03-12
hCoV-19/Sweden/20-08209/2020	EPI_ISL_475092	2020-03-16
hCoV-19/Sweden/20-08311/2020	EPI_ISL_475097	2020-03-21
hCoV-19/Sweden/20-08328/2020	EPI_ISL_475098	2020-03-22
hCoV-19/USA/CT-Yale-006/2020	EPI_ISL_416420	2020-03-13
hCoV-19/Hungary/mbl1/2020	EPI_ISL_416426	2020-03-17
hCoV-19/Belgium/SN-03031/2020	EPI_ISL_416469	2020-03-03
hCoV-19/Belgium/DB-03023/2020	EPI_ISL_416470	2020-03-02
hCoV-19/Georgia/Tb-712/2020	EPI_ISL_416481	2020-03-16
hCoV-19/Georgia/Tb/2020	EPI_ISL_416482	2020-03-13
hCoV-19/USA/WI-UW-02/2020	EPI_ISL_416489	2020-03-15
hCoV-19/France/HF2196/2020	EPI_ISL_416493	2020-03-08
hCoV-19/France/N2223/2020	EPI_ISL_416494	2020-03-04
hCoV-19/France/IDF2278/2020	EPI_ISL_416499	2020-03-11
hCoV-19/India/nimh-0116/2020	EPI_ISL_428480	2020-04-06
hCoV-19/Northern Ireland/NIRE-102304/2020	EPI_ISL_441401	2020-03-23
hCoV-19/Northern Ireland/NIRE-102313/2020	EPI_ISL_441402	2020-03-23
hCoV-19/Northern Ireland/NIRE-FB4DF/2020	EPI_ISL_441433	2020-03-18
hCoV-19/England/NOTT-110084/2020	EPI_ISL_441465	2020-04-15
hCoV-19/England/NOTT-110172/2020	EPI_ISL_441479	2020-04-12
hCoV-19/England/LOND-D570F/2020	EPI_ISL_453460	2020-04-17
hCoV-19/England/20180025604/2020	EPI_ISL_465430	2020-04-23
hCoV-19/England/20180044804/2020	EPI_ISL_465440	2020-04-24
hCoV-19/England/20186075804/2020	EPI_ISL_465474	2020-04-27
hCoV-19/England/20186077504/2020	EPI_ISL_465475	2020-04-29
hCoV-19/England/20186077604/2020	EPI_ISL_465476	2020-04-29
hCoV-19/England/20186078004/2020	EPI_ISL_465477	2020-04-29
hCoV-19/England/20189183004/2020	EPI_ISL_465579	2020-05-02
hCoV-19/England/20189186501/2020	EPI_ISL_465580	2020-05-02
hCoV-19/England/20190007201/2020	EPI_ISL_465582	2020-05-04
hCoV-19/England/20190056201/2020	EPI_ISL_465586	2020-05-04
hCoV-19/England/20190056501/2020	EPI_ISL_465587	2020-05-01
hCoV-19/Northern Ireland/NIRE-FD0E8/2020	EPI_ISL_489367	2020-04-24
hCoV-19/Scotland/GCVR-171A38/2020	EPI_ISL_489407	2020-03-27
hCoV-19/Scotland/GCVR-17193B/2020	EPI_ISL_489418	2020-03-27
hCoV-19/Scotland/GCVR-171A0B/2020	EPI_ISL_489547	2020-03-27
hCoV-19/Japan/SMU-0311S2/2020	EPI_ISL_416524	2020-03-11
hCoV-19/Japan/SMU-0311S3/2020	EPI_ISL_416525	2020-03-11
hCoV-19/England/CAMB-7C685/2020	EPI_ISL_441547	2020-04-06
hCoV-19/England/CAMB-7D305/2020	EPI_ISL_441560	2020-04-05
hCoV-19/England/CAMB-7D2EA/2020	EPI_ISL_441590	2020-04-06
hCoV-19/England/CAMB-7CE7E/2020	EPI_ISL_441597	2020-04-06
hCoV-19/England/NORT-291855/2020	EPI_ISL_453542	2020-04-22
hCoV-19/England/NORW-E6FD6/2020	EPI_ISL_453548	2020-04-22
hCoV-19/England/NORW-E704B/2020	EPI_ISL_453550	2020-04-21
hCoV-19/England/NORW-E71EE/2020	EPI_ISL_453554	2020-04-22
hCoV-19/England/NORW-E7236/2020	EPI_ISL_453555	2020-04-21
hCoV-19/England/NORW-E8EF5/2020	EPI_ISL_453563	2020-04-24
hCoV-19/England/NORW-E8F3E/2020	EPI_ISL_453565	2020-04-26
hCoV-19/England/NORW-E8F5C/2020	EPI_ISL_453567	2020-04-26
hCoV-19/England/NORW-E8F7A/2020	EPI_ISL_453569	2020-04-25
hCoV-19/England/NORW-E8F89/2020	EPI_ISL_453570	2020-04-24
hCoV-19/England/NORW-E8FB6/2020	EPI_ISL_453571	2020-04-24
hCoV-19/England/NORW-E8FD4/2020	EPI_ISL_453572	2020-04-25
hCoV-19/England/NORW-E900D/2020	EPI_ISL_453573	2020-04-25
hCoV-19/England/NORW-E9085/2020	EPI_ISL_453580	2020-04-25
hCoV-19/England/NORW-E91CE/2020	EPI_ISL_453582	2020-04-27
hCoV-19/England/NORW-E9216/2020	EPI_ISL_453583	2020-04-26
hCoV-19/England/NORW-E9252/2020	EPI_ISL_453585	2020-04-27
hCoV-19/England/NORW-E9261/2020	EPI_ISL_453586	2020-04-27
hCoV-19/England/NORW-E9270/2020	EPI_ISL_453587	2020-04-27
hCoV-19/England/NORW-E92CB/2020	EPI_ISL_453588	2020-04-27
hCoV-19/England/NORW-E947A/2020	EPI_ISL_453597	2020-04-22
hCoV-19/USA/WA-S1001/2020	EPI_ISL_463491	2020-04-28
hCoV-19/USA/WA-S1002/2020	EPI_ISL_463492	2020-04-29
hCoV-19/USA/WA-S1004/2020	EPI_ISL_463494	2020-04-29
hCoV-19/England/20188033004/2020	EPI_ISL_465501	2020-04-30
hCoV-19/England/20188035504/2020	EPI_ISL_465505	2020-04-30
hCoV-19/England/20188036404/2020	EPI_ISL_465507	2020-04-30
hCoV-19/England/20188142804/2020	EPI_ISL_465517	2020-04-30
hCoV-19/England/20189026604/2020	EPI_ISL_465526	2020-04-27
hCoV-19/England/20189126801/2020	EPI_ISL_465546	2020-04-28
hCoV-19/England/20190062001/2020	EPI_ISL_465590	2020-04-30
hCoV-19/England/20192009801/2020	EPI_ISL_465596	2020-05-04
hCoV-19/England/20192018201/2020	EPI_ISL_465597	2020-05-04
hCoV-19/England/SHEF-CE7FA/2020	EPI_ISL_475466	2020-03-19
hCoV-19/England/SHEF-CF270/2020	EPI_ISL_475476	2020-05-08
hCoV-19/England/SHEF-CFD42/2020	EPI_ISL_475484	2020-04-27
hCoV-19/Mali/M002703/2020	EPI_ISL_487459	2020-04-12
hCoV-19/Scotland/GCVR-171A56/2020	EPI_ISL_489480	2020-03-27
hCoV-19/Scotland/GCVR-171968/2020	EPI_ISL_489489	2020-03-27
hCoV-19/Scotland/GCVR-171810/2020	EPI_ISL_489580	2020-03-28
hCoV-19/Scotland/GCVR-16FB67/2020	EPI_ISL_489585	2020-03-20
hCoV-19/Scotland/GCVR-1717F5/2020	EPI_ISL_489586	2020-03-28
hCoV-19/Netherlands/NoordBrabant_1/2020	EPI_ISL_414428	2020-03-02
hCoV-19/Netherlands/Utrecht_3/2020	EPI_ISL_414437	2020-03-03
hCoV-19/USA/HI_4970/2020	EPI_ISL_426420	2020-03-05
hCoV-19/England/CAMB-71DC7/2020	EPI_ISL_438404	2020-03-30
hCoV-19/England/CAMB-768FE/2020	EPI_ISL_438462	2020-03-29
hCoV-19/England/CAMB-75EB1/2020	EPI_ISL_438471	2020-03-29
hCoV-19/England/CAMB-75A08/2020	EPI_ISL_438474	2020-03-29
hCoV-19/England/CAMB-76515/2020	EPI_ISL_438475	2020-03-29
hCoV-19/England/CAMB-75CC6/2020	EPI_ISL_438481	2020-03-28
hCoV-19/England/CAMB-76BC8/2020	EPI_ISL_438484	2020-03-29
hCoV-19/Australia/NSW224/2020	EPI_ISL_451490	2020-03-29
hCoV-19/Australia/NSW225/2020	EPI_ISL_451491	2020-03-28
hCoV-19/Australia/NSW226/2020	EPI_ISL_451492	2020-03-28
hCoV-19/Australia/NSW227/2020	EPI_ISL_451493	2020-03-28
hCoV-19/Australia/NSW232/2020	EPI_ISL_451498	2020-03-27
hCoV-19/Australia/NSW233/2020	EPI_ISL_451499	2020-03-27
hCoV-19/USA/WA-S913/2020	EPI_ISL_463403	2020-04-27
hCoV-19/USA/WA-S982/2020	EPI_ISL_463472	2020-04-28
hCoV-19/England/SHEF-C86A8/2020	EPI_ISL_475407	2020-04-27
hCoV-19/England/SHEF-CB0D4/2020	EPI_ISL_475434	2020-06-01
hCoV-19/Netherlands/Utrecht_8/2020	EPI_ISL_414441	2020-03-03
hCoV-19/Netherlands/Utrecht_11/2020	EPI_ISL_414443	2020-03-03
hCoV-19/Netherlands/ZuidHolland_9/2020	EPI_ISL_414445	2020-03-03
hCoV-19/Netherlands/NoordBrabant_16/2020	EPI_ISL_414456	2020-03-04
hCoV-19/Netherlands/NoordBrabant_17/2020	EPI_ISL_414457	2020-03-06
hCoV-19/Netherlands/Utrecht_6/2020	EPI_ISL_414461	2020-03-04
hCoV-19/Spain/Valencia1/2020	EPI_ISL_414495	2020-03-08
hCoV-19/India/GBRC1/2020	EPI_ISL_426414	2020-04-05
hCoV-19/India/GBRC1s/2020	EPI_ISL_426415	2020-04-05
hCoV-19/England/CAMB-7673D/2020	EPI_ISL_438425	2020-03-30
hCoV-19/England/CAMB-76C98/2020	EPI_ISL_438426	2020-03-30
hCoV-19/England/CAMB-76B04/2020	EPI_ISL_438434	2020-03-30
hCoV-19/Morocco/OUA677-19/2020	EPI_ISL_451400	2020-04-23
hCoV-19/Australia/NSW289/2020	EPI_ISL_451553	2020-03-31
hCoV-19/Australia/NSW290/2020	EPI_ISL_451554	2020-04-02
hCoV-19/Australia/NSW291/2020	EPI_ISL_451555	2020-04-03
hCoV-19/Australia/NSW292/2020	EPI_ISL_451556	2020-03-30
hCoV-19/Australia/NSW299/2020	EPI_ISL_451563	2020-03-25
hCoV-19/Australia/NSW302/2020	EPI_ISL_451566	2020-04-08
hCoV-19/Australia/NSW303/2020	EPI_ISL_451567	2020-03-30
hCoV-19/Australia/NSW304/2020	EPI_ISL_451568	2020-04-02
hCoV-19/Australia/NSW305/2020	EPI_ISL_451569	2020-03-27
hCoV-19/Australia/NSW306/2020	EPI_ISL_451570	2020-04-01
hCoV-19/Australia/NSW308/2020	EPI_ISL_451572	2020-03-25
hCoV-19/Australia/NSW309/2020	EPI_ISL_451573	2020-04-04
hCoV-19/Australia/NSW311/2020	EPI_ISL_451575	2020-03-29
hCoV-19/Australia/NSW314/2020	EPI_ISL_451577	2020-03-31
hCoV-19/Australia/NSW316/2020	EPI_ISL_451579	2020-03-30
hCoV-19/Australia/NSW318/2020	EPI_ISL_451581	2020-04-01
hCoV-19/Australia/NSW319/2020	EPI_ISL_451582	2020-04-01
hCoV-19/Australia/NSW321/2020	EPI_ISL_451583	2020-04-06
hCoV-19/Australia/NSW322/2020	EPI_ISL_451584	2020-03-28
hCoV-19/USA/WA-S1056/2020	EPI_ISL_463546	2020-04-30
hCoV-19/USA/WA-S1068/2020	EPI_ISL_463558	2020-04-29
hCoV-19/Sweden/20-08639/2020	EPI_ISL_475556	2020-03-29
hCoV-19/Netherlands/ZuidHolland_17/2020	EPI_ISL_414559	2020-03-07
hCoV-19/USA/WA-UW25/2020	EPI_ISL_414594	2020-03-05
hCoV-19/USA/AZ-TG269848/2020	EPI_ISL_426527	2020-03-17
hCoV-19/England/CAMB-75A9F/2020	EPI_ISL_438501	2020-03-28
hCoV-19/England/CAMB-75BD8/2020	EPI_ISL_438505	2020-03-29
hCoV-19/England/CAMB-766E5/2020	EPI_ISL_438506	2020-03-30
hCoV-19/England/CAMB-766A9/2020	EPI_ISL_438512	2020-03-29
hCoV-19/England/CAMB-76BF5/2020	EPI_ISL_438516	2020-03-30
hCoV-19/England/CAMB-77505/2020	EPI_ISL_438523	2020-04-01
hCoV-19/England/CAMB-77471/2020	EPI_ISL_438535	2020-03-31
hCoV-19/England/CAMB-7765D/2020	EPI_ISL_438537	2020-03-31
hCoV-19/England/CAMB-811E6/2020	EPI_ISL_438580	2020-04-20
hCoV-19/Australia/NSW273/2020	EPI_ISL_451538	2020-03-31
hCoV-19/Australia/NSW277/2020	EPI_ISL_451541	2020-04-02
hCoV-19/Australia/NSW278/2020	EPI_ISL_451542	2020-03-27
hCoV-19/Australia/NSW279/2020	EPI_ISL_451543	2020-03-28
hCoV-19/Australia/NSW280/2020	EPI_ISL_451544	2020-03-24
hCoV-19/Australia/NSW281/2020	EPI_ISL_451545	2020-03-24
hCoV-19/Australia/NSW282/2020	EPI_ISL_451546	2020-04-01
hCoV-19/Australia/NSW283/2020	EPI_ISL_451547	2020-04-01
hCoV-19/Australia/NSW284/2020	EPI_ISL_451548	2020-04-02
hCoV-19/Australia/NSW286/2020	EPI_ISL_451550	2020-04-03
hCoV-19/Australia/NSW287/2020	EPI_ISL_451551	2020-04-03
hCoV-19/Australia/NSW294/2020	EPI_ISL_451558	2020-04-08
hCoV-19/Australia/NSW296/2020	EPI_ISL_451560	2020-04-04
hCoV-19/Australia/NSW298/2020	EPI_ISL_451562	2020-04-04
hCoV-19/Australia/NSW324/2020	EPI_ISL_451586	2020-03-26
hCoV-19/Australia/NSW325/2020	EPI_ISL_451587	2020-04-09
hCoV-19/Australia/NSW326/2020	EPI_ISL_451588	2020-03-23
hCoV-19/Australia/NSW327/2020	EPI_ISL_451589	2020-04-05
hCoV-19/Australia/NSW329/2020	EPI_ISL_451591	2020-03-31
hCoV-19/Australia/NSW332/2020	EPI_ISL_451594	2020-04-11
hCoV-19/Australia/NSW336/2020	EPI_ISL_451598	2020-03-28
hCoV-19/USA/WA-S1039/2020	EPI_ISL_463529	2020-05-03
hCoV-19/USA/WA-S1049/2020	EPI_ISL_463539	2020-05-03
hCoV-19/USA/WA-S1093/2020	EPI_ISL_463583	2020-05-02
hCoV-19/Sweden/20-14131/2020	EPI_ISL_475511	2020-04-30
hCoV-19/Sweden/20-06070/2020	EPI_ISL_475536	2020-03-20
hCoV-19/USA/CA-CSMC102/2020	EPI_ISL_475577	2020-04-02
hCoV-19/USA/CA-CSMC104/2020	EPI_ISL_475579	2020-04-02
hCoV-19/England/200990660/2020	EPI_ISL_414523	2020-02-27
hCoV-19/England/200991076/2020	EPI_ISL_414524	2020-03-01
hCoV-19/England/201040081/2020	EPI_ISL_414525	2020-03-02
hCoV-19/England/201040141/2020	EPI_ISL_414526	2020-03-03
hCoV-19/Netherlands/NoordBrabant_21/2020	EPI_ISL_414530	2020-03-04
hCoV-19/Ireland/Limerick-19934/2020	EPI_ISL_414586	2020-03-03
hCoV-19/Ireland/Limerick-19935/2020	EPI_ISL_414587	2020-03-03
hCoV-19/USA/AZ-TG268281/2020	EPI_ISL_426503	2020-03-17
hCoV-19/USA/AZ-TG268657/2020	EPI_ISL_426510	2020-03-17
hCoV-19/England/CAMB-811C8/2020	EPI_ISL_438579	2020-04-19
hCoV-19/Australia/NSW234/2020	EPI_ISL_451500	2020-03-27
hCoV-19/Australia/NSW235/2020	EPI_ISL_451501	2020-03-26
hCoV-19/Australia/NSW236/2020	EPI_ISL_451502	2020-03-26
hCoV-19/Australia/NSW237/2020	EPI_ISL_451503	2020-03-29
hCoV-19/Australia/NSW239/2020	EPI_ISL_451505	2020-03-25
hCoV-19/Australia/NSW241/2020	EPI_ISL_451507	2020-03-25
hCoV-19/Australia/NSW242/2020	EPI_ISL_451508	2020-03-25
hCoV-19/Australia/NSW245/2020	EPI_ISL_451510	2020-03-30
hCoV-19/Australia/NSW247/2020	EPI_ISL_451512	2020-03-28
hCoV-19/Australia/NSW249/2020	EPI_ISL_451514	2020-03-29
hCoV-19/Australia/NSW253/2020	EPI_ISL_451518	2020-03-19
hCoV-19/Australia/NSW258/2020	EPI_ISL_451523	2020-03-27
hCoV-19/Australia/NSW259/2020	EPI_ISL_451524	2020-03-28
hCoV-19/Australia/NSW261/2020	EPI_ISL_451526	2020-03-27
hCoV-19/Australia/NSW262/2020	EPI_ISL_451527	2020-03-27
hCoV-19/Australia/NSW263/2020	EPI_ISL_451528	2020-03-27
hCoV-19/Australia/NSW268/2020	EPI_ISL_451533	2020-03-30
hCoV-19/Australia/NSW269/2020	EPI_ISL_451534	2020-04-03
hCoV-19/Australia/NSW276/2020	EPI_ISL_451540	2020-03-20
hCoV-19/Canada/BC_26650347/2020	EPI_ISL_463250	2020-03-01
hCoV-19/Canada/BC_26654155/2020	EPI_ISL_463251	2020-03-01
hCoV-19/Canada/BC_26656159/2020	EPI_ISL_463252	2020-03-01
hCoV-19/Canada/BC_26659043/2020	EPI_ISL_463253	2020-03-01
hCoV-19/Canada/BC_26964094/2020	EPI_ISL_463256	2020-03-01
hCoV-19/Canada/BC_27017413/2020	EPI_ISL_463258	2020-03-01
hCoV-19/Canada/BC_27180562/2020	EPI_ISL_463261	2020-03-01
hCoV-19/Canada/BC_27280641/2020	EPI_ISL_463265	2020-03-01
hCoV-19/Canada/BC_27280776/2020	EPI_ISL_463266	2020-03-01
hCoV-19/Canada/BC_27283916/2020	EPI_ISL_463267	2020-03-01
hCoV-19/Canada/BC_27298990/2020	EPI_ISL_463270	2020-03-01
hCoV-19/Canada/BC_27302671/2020	EPI_ISL_463271	2020-03-01
hCoV-19/Canada/BC_27304064/2020	EPI_ISL_463274	2020-03-01
hCoV-19/Canada/BC_27304554/2020	EPI_ISL_463275	2020-03-01
hCoV-19/Canada/BC_27305318/2020	EPI_ISL_463276	2020-03-01
hCoV-19/USA/WA-S1011/2020	EPI_ISL_463501	2020-04-29
hCoV-19/USA/WA-S1025/2020	EPI_ISL_463515	2020-05-01
hCoV-19/England/PORT-2D0C7C/2020	EPI_ISL_475268	2020-04-30
hCoV-19/England/PORT-2D0CD6/2020	EPI_ISL_475273	2020-04-24
hCoV-19/England/PORT-2D0D2E/2020	EPI_ISL_475276	2020-04-28
hCoV-19/England/PORT-2D0D6A/2020	EPI_ISL_475279	2020-03-31
hCoV-19/England/PORT-2D0D97/2020	EPI_ISL_475282	2020-03-30
hCoV-19/England/PORT-2D0DE2/2020	EPI_ISL_475287	2020-03-30
hCoV-19/England/PORT-2D0DF1/2020	EPI_ISL_475288	2020-03-30
hCoV-19/England/PORT-2D0E0D/2020	EPI_ISL_475289	2020-03-31
hCoV-19/England/PORT-2D0E2B/2020	EPI_ISL_475291	2020-03-30
hCoV-19/England/PORT-2D0E76/2020	EPI_ISL_475296	2020-03-30
hCoV-19/England/PORT-2D0E85/2020	EPI_ISL_475297	2020-03-31
hCoV-19/USA/UT-04117/2020	EPI_ISL_487248	2020-05-12
hCoV-19/USA/UT-04127/2020	EPI_ISL_487251	2020-05-13
hCoV-19/Peru/INS-002/2020	EPI_ISL_487269	2020-03-06
hCoV-19/South Africa/KRISP-0300/2020	EPI_ISL_487288	2020-06-25
hCoV-19/England/NOTT-110822/2020	EPI_ISL_441864	2020-04-28
hCoV-19/England/NOTT-1108AA/2020	EPI_ISL_441872	2020-04-29
hCoV-19/England/SHEF-C095C/2020	EPI_ISL_441898	2020-04-10
hCoV-19/Uganda/UG019/2020	EPI_ISL_451201	2020-04-30
hCoV-19/Uganda/UG020/2020	EPI_ISL_451202	2020-05-01
hCoV-19/Portugal/PT0134/2020	EPI_ISL_453850	2020-03-26
hCoV-19/Portugal/PT0135/2020	EPI_ISL_453851	2020-03-26
hCoV-19/Portugal/PT0136/2020	EPI_ISL_453852	2020-03-26
hCoV-19/Portugal/PT0140/2020	EPI_ISL_453856	2020-03-27
hCoV-19/Portugal/PT0156/2020	EPI_ISL_453872	2020-03-27
hCoV-19/Portugal/PT0159/2020	EPI_ISL_453875	2020-03-27
hCoV-19/Portugal/PT0160/2020	EPI_ISL_453876	2020-03-27
hCoV-19/Portugal/PT0165/2020	EPI_ISL_453881	2020-03-28
hCoV-19/Canada/BC_26591461/2020	EPI_ISL_463241	2020-03-01
hCoV-19/Canada/BC_26605771/2020	EPI_ISL_463243	2020-03-01
hCoV-19/Canada/BC_26611727/2020	EPI_ISL_463244	2020-03-01
hCoV-19/Canada/BC_26624482/2020	EPI_ISL_463245	2020-03-01
hCoV-19/Canada/BC_26625053/2020	EPI_ISL_463246	2020-03-01
hCoV-19/Canada/BC_26646523/2020	EPI_ISL_463248	2020-03-01
hCoV-19/USA/NE-11507/2020	EPI_ISL_475222	2020-05-05
hCoV-19/USA/CA-11567/2020	EPI_ISL_475232	2020-05-05
hCoV-19/England/PORT-2CFA76/2020	EPI_ISL_475241	2020-05-15
hCoV-19/England/PORT-2CFE7A/2020	EPI_ISL_475242	2020-05-05
hCoV-19/England/PORT-2D0C4F/2020	EPI_ISL_475267	2020-04-30
hCoV-19/Scotland/CVR1986/2020	EPI_ISL_477842	2020-04-08
hCoV-19/Scotland/CVR2011/2020	EPI_ISL_477843	2020-04-09
hCoV-19/Scotland/CVR2067/2020	EPI_ISL_477849	2020-04-10
hCoV-19/Scotland/CVR2089/2020	EPI_ISL_477853	2020-04-10
hCoV-19/Scotland/CVR2093/2020	EPI_ISL_477855	2020-04-10
hCoV-19/Scotland/CVR2117/2020	EPI_ISL_477856	2020-04-11
hCoV-19/Scotland/CVR2130/2020	EPI_ISL_477858	2020-04-10
hCoV-19/Scotland/CVR2131/2020	EPI_ISL_477859	2020-04-10
hCoV-19/Scotland/CVR2138/2020	EPI_ISL_477861	2020-04-10
hCoV-19/Scotland/CVR2140/2020	EPI_ISL_477862	2020-04-10
hCoV-19/Scotland/CVR2176/2020	EPI_ISL_477867	2020-04-11
hCoV-19/Scotland/CVR2185/2020	EPI_ISL_477869	2020-04-11
hCoV-19/Scotland/CVR2187/2020	EPI_ISL_477870	2020-04-11
hCoV-19/Scotland/CVR2190/2020	EPI_ISL_477871	2020-04-11
hCoV-19/Scotland/CVR2191/2020	EPI_ISL_477872	2020-04-11
hCoV-19/Scotland/CVR2213/2020	EPI_ISL_477874	2020-04-11
hCoV-19/Scotland/CVR2220/2020	EPI_ISL_477875	2020-04-12
hCoV-19/Scotland/CVR2238/2020	EPI_ISL_477879	2020-04-12
hCoV-19/Scotland/CVR2240/2020	EPI_ISL_477881	2020-04-12
hCoV-19/Scotland/CVR2250/2020	EPI_ISL_477884	2020-04-12
hCoV-19/Scotland/CVR2271/2020	EPI_ISL_477889	2020-04-12
hCoV-19/Scotland/CVR2273/2020	EPI_ISL_477890	2020-04-13
hCoV-19/Scotland/CVR2288/2020	EPI_ISL_477894	2020-04-12
hCoV-19/Scotland/CVR2297/2020	EPI_ISL_477895	2020-04-12
hCoV-19/Scotland/CVR2305/2020	EPI_ISL_477897	2020-04-13
hCoV-19/USA/UT-02556/2020	EPI_ISL_487208	2020-04-24
hCoV-19/USA/UT-02571/2020	EPI_ISL_487218	2020-04-25
hCoV-19/USA/UT-02573/2020	EPI_ISL_487219	2020-04-25
hCoV-19/USA/UT-02574/2020	EPI_ISL_487220	2020-04-25
hCoV-19/USA/UT-02581/2020	EPI_ISL_487223	2020-04-24
hCoV-19/USA/UT-02585/2020	EPI_ISL_487225	2020-04-25
hCoV-19/USA/UT-04115/2020	EPI_ISL_487246	2020-05-12
hCoV-19/Spain/HUB-51235489/2020	EPI_ISL_489833	2020-06-08
hCoV-19/Spain/HUB-56592455	EPI_ISL_489834	2020-06-22
hCoV-19/Spain/HUB-50066191/2020	EPI_ISL_489835	2020-06-08
hCoV-19/Peru/INS-003/2020	EPI_ISL_489836	2020-03-06
hCoV-19/Peru/INS-004/2020	EPI_ISL_489837	2020-03-06
hCoV-19/Latvia/08/2020	EPI_ISL_426288	2020-03-30
hCoV-19/Latvia/09/2020	EPI_ISL_426289	2020-03-30
hCoV-19/USA/NY-Wadsworth-16080-01/2020	EPI_ISL_426296	2020-03-14
hCoV-19/Singapore/49/2020	EPI_ISL_428828	2020-03-08
hCoV-19/Italy/FVG-ICGEB_S14/2020	EPI_ISL_428853	2020-03-30
hCoV-19/Italy/FVG-ICGEB_S18/2020	EPI_ISL_428854	2020-03-30
hCoV-19/Russia/Moscow-77627/2020	EPI_ISL_428884	2020-03-22
hCoV-19/Russia/Samara-73406/2020	EPI_ISL_428885	2020-03-20
hCoV-19/England/CAMB-760F6/2020	EPI_ISL_438268	2020-03-30
hCoV-19/England/CAMB-76454/2020	EPI_ISL_438287	2020-03-30
hCoV-19/England/CAMB-76375/2020	EPI_ISL_438289	2020-03-28
hCoV-19/England/CAMB-7630C/2020	EPI_ISL_438293	2020-03-29
hCoV-19/England/CAMB-76B22/2020	EPI_ISL_438296	2020-03-29
hCoV-19/England/CAMB-796A6/2020	EPI_ISL_441843	2020-04-03
hCoV-19/Portugal/PT0109/2020	EPI_ISL_453825	2020-03-17
hCoV-19/Portugal/PT0110/2020	EPI_ISL_453826	2020-03-23
hCoV-19/Portugal/PT0113/2020	EPI_ISL_453829	2020-03-25
hCoV-19/Portugal/PT0116/2020	EPI_ISL_453832	2020-03-25
hCoV-19/Portugal/PT0117/2020	EPI_ISL_453833	2020-03-25
hCoV-19/Portugal/PT0123/2020	EPI_ISL_453839	2020-03-25
hCoV-19/Portugal/PT0168/2020	EPI_ISL_453884	2020-03-28
hCoV-19/Portugal/PT0169/2020	EPI_ISL_453885	2020-03-28
hCoV-19/Portugal/PT0175/2020	EPI_ISL_453891	2020-03-28
hCoV-19/Canada/BC_24235415/2020	EPI_ISL_463203	2020-03-01
hCoV-19/Canada/BC_24302962/2020	EPI_ISL_463210	2020-03-01
hCoV-19/Canada/BC_24319756/2020	EPI_ISL_463211	2020-03-01
hCoV-19/Canada/BC_24360831/2020	EPI_ISL_463214	2020-03-01
hCoV-19/Canada/BC_25367465/2020	EPI_ISL_463220	2020-02-01
hCoV-19/Canada/BC_25376719/2020	EPI_ISL_463221	2020-03-01
hCoV-19/Canada/BC_25384316/2020	EPI_ISL_463222	2020-03-01
hCoV-19/Canada/BC_25390851/2020	EPI_ISL_463223	2020-03-01
hCoV-19/Canada/BC_25416870/2020	EPI_ISL_463224	2020-03-01
hCoV-19/Canada/BC_25515215/2020	EPI_ISL_463225	2020-03-01
hCoV-19/Canada/BC_26384651/2020	EPI_ISL_463232	2020-03-01
hCoV-19/Canada/BC_26509737/2020	EPI_ISL_463235	2020-03-01
hCoV-19/Canada/BC_26584470/2020	EPI_ISL_463237	2020-03-01
hCoV-19/Canada/BC_26585549/2020	EPI_ISL_463238	2020-03-01
hCoV-19/England/20140008604/2020	EPI_ISL_465877	2020-03-30
hCoV-19/England/20142001904/2020	EPI_ISL_465895	2020-03-30
hCoV-19/England/CAMB-1B5027/2020	EPI_ISL_477812	2020-06-21
hCoV-19/Scotland/CVR1509/2020	EPI_ISL_477822	2020-04-03
hCoV-19/Scotland/CVR1517/2020	EPI_ISL_477823	2020-04-03
hCoV-19/Scotland/CVR1883/2020	EPI_ISL_477825	2020-04-08
hCoV-19/Scotland/CVR1897/2020	EPI_ISL_477827	2020-04-08
hCoV-19/Scotland/CVR1900/2020	EPI_ISL_477829	2020-04-08
hCoV-19/Scotland/CVR1905/2020	EPI_ISL_477833	2020-04-08
hCoV-19/Scotland/CVR1911/2020	EPI_ISL_477834	2020-04-08
hCoV-19/Scotland/CVR1940/2020	EPI_ISL_477838	2020-04-08
hCoV-19/Scotland/CVR1981/2020	EPI_ISL_477841	2020-04-08
hCoV-19/USA/FL-BPHL-0394/2020	EPI_ISL_489803	2020-03-17
hCoV-19/USA/NY-NYUMC4/2020	EPI_ISL_416832	2020-03-16
hCoV-19/Russia/Moscow-62505/2020	EPI_ISL_428860	2020-03-11
hCoV-19/Russia/Moscow-62501/2020	EPI_ISL_428861	2020-03-11
hCoV-19/Russia/Moscow-64601/2020	EPI_ISL_428870	2020-03-13
hCoV-19/Russia/Moscow-71604/2020	EPI_ISL_428876	2020-03-19
hCoV-19/Russia/Omsk-89001/2020	EPI_ISL_428878	2020-04-01
hCoV-19/Russia/Sverdlovsk-71905/2020	EPI_ISL_428879	2020-03-19
hCoV-19/Russia/Sverdlovsk-71903/2020	EPI_ISL_428890	2020-03-19
hCoV-19/Russia/Buryatia-86204/2020	EPI_ISL_428899	2020-03-29
hCoV-19/USA/WA-S661/2020	EPI_ISL_438214	2020-04-21
hCoV-19/England/CAMB-76463/2020	EPI_ISL_438365	2020-03-30
hCoV-19/England/CAMB-78D1B/2020	EPI_ISL_441827	2020-04-02
hCoV-19/England/CAMB-780D6/2020	EPI_ISL_441835	2020-04-01
hCoV-19/Portugal/PT0283a/2020	EPI_ISL_453997	2020-04-16
hCoV-19/Portugal/PT0283b/2020	EPI_ISL_453998	2020-04-20
hCoV-19/Portugal/PT0284/2020	EPI_ISL_453999	2020-04-20
hCoV-19/USA/NE-10862/2020	EPI_ISL_475191	2020-05-04
hCoV-19/USA/NE-10866/2020	EPI_ISL_475192	2020-05-04
hCoV-19/England/PORT-2D0EEF/2020	EPI_ISL_475302	2020-04-24
hCoV-19/England/PORT-2D0FBF/2020	EPI_ISL_475315	2020-04-23
hCoV-19/England/SHEF-C3F1B/2020	EPI_ISL_475375	2020-05-07
hCoV-19/England/SHEF-C58A5/2020	EPI_ISL_475384	2020-04-26
hCoV-19/England/SHEF-C5E67/2020	EPI_ISL_475389	2020-05-22
hCoV-19/Scotland/CVR2538/2020	EPI_ISL_477965	2020-04-15
hCoV-19/Scotland/CVR2562/2020	EPI_ISL_477970	2020-04-16
hCoV-19/Scotland/CVR2563/2020	EPI_ISL_477971	2020-04-16
hCoV-19/Scotland/CVR2564/2020	EPI_ISL_477972	2020-04-16
hCoV-19/Scotland/CVR2568/2020	EPI_ISL_477974	2020-04-16
hCoV-19/Scotland/CVR2573/2020	EPI_ISL_477976	2020-04-16
hCoV-19/Scotland/CVR2575/2020	EPI_ISL_477978	2020-04-16
hCoV-19/Scotland/CVR2578/2020	EPI_ISL_477979	2020-04-16
hCoV-19/Scotland/CVR2597/2020	EPI_ISL_477983	2020-04-16
hCoV-19/USA/UT-02538/2020	EPI_ISL_487199	2020-04-24
hCoV-19/South Africa/KRISP-0373/2020	EPI_ISL_487324	2020-06-19
hCoV-19/South Africa/KRISP-0375/2020	EPI_ISL_487325	2020-06-25
hCoV-19/South Africa/KRISP-0397/2020	EPI_ISL_487340	2020-07-01
hCoV-19/Bangladesh/BCSIR-NILMRC_222/2020	EPI_ISL_487362	2020-07-06
hCoV-19/Mexico/CDMX-INCMNSZ_05/2020	EPI_ISL_426365	2020-03-12
hCoV-19/England/CAMB-76506/2020	EPI_ISL_438358	2020-03-29
hCoV-19/England/CAMB-769EC/2020	EPI_ISL_438359	2020-03-30
hCoV-19/England/SHEF-C5F19/2020	EPI_ISL_441984	2020-03-24
hCoV-19/Italy/INMI5-N/2020	EPI_ISL_451303	2020-03-04
hCoV-19/Italy/INMI11-B/2020	EPI_ISL_451304	2020-03-23
hCoV-19/Italy/PV-5314-B/2020	EPI_ISL_451306	2020-02-21
hCoV-19/Italy/PV-5314-N/2020	EPI_ISL_451307	2020-02-21
hCoV-19/Italy/LO-13075-B/2020	EPI_ISL_451308	2020-03-01
hCoV-19/Italy/LO-13075-N/2020	EPI_ISL_451309	2020-03-01
hCoV-19/Portugal/PT0247/2020	EPI_ISL_453961	2020-04-02
hCoV-19/Portugal/PT0248/2020	EPI_ISL_453962	2020-04-02
hCoV-19/Portugal/PT0249/2020	EPI_ISL_453963	2020-04-02
hCoV-19/Portugal/PT0251/2020	EPI_ISL_453965	2020-04-02
hCoV-19/Portugal/PT0255/2020	EPI_ISL_453969	2020-04-03
hCoV-19/Portugal/PT0256/2020	EPI_ISL_453970	2020-04-03
hCoV-19/Portugal/PT0259/2020	EPI_ISL_453973	2020-04-03
hCoV-19/Portugal/PT0265/2020	EPI_ISL_453979	2020-04-04
hCoV-19/Portugal/PT0267/2020	EPI_ISL_453981	2020-04-04
hCoV-19/Portugal/PT0268/2020	EPI_ISL_453982	2020-04-04
hCoV-19/England/20144024004/2020	EPI_ISL_465997	2020-03-25
hCoV-19/England/PORT-2D1112/2020	EPI_ISL_475329	2020-03-21
hCoV-19/England/PORT-2D1121/2020	EPI_ISL_475330	2020-03-22
hCoV-19/England/PORT-2D1200/2020	EPI_ISL_475339	2020-04-21
hCoV-19/Scotland/CVR2382/2020	EPI_ISL_477922	2020-04-14
hCoV-19/Scotland/CVR2384/2020	EPI_ISL_477924	2020-04-13
hCoV-19/Scotland/CVR2385/2020	EPI_ISL_477925	2020-04-13
hCoV-19/Scotland/CVR2397/2020	EPI_ISL_477930	2020-04-13
hCoV-19/Scotland/CVR2405/2020	EPI_ISL_477932	2020-04-14
hCoV-19/Scotland/CVR2416/2020	EPI_ISL_477933	2020-04-14
hCoV-19/Scotland/CVR2420/2020	EPI_ISL_477935	2020-04-14
hCoV-19/Scotland/CVR2429/2020	EPI_ISL_477938	2020-04-14
hCoV-19/Scotland/CVR2442/2020	EPI_ISL_477940	2020-04-14
hCoV-19/Scotland/CVR2448/2020	EPI_ISL_477943	2020-04-14
hCoV-19/Scotland/CVR2453/2020	EPI_ISL_477944	2020-04-14
hCoV-19/Scotland/CVR2458/2020	EPI_ISL_477946	2020-04-14
hCoV-19/Scotland/CVR2460/2020	EPI_ISL_477947	2020-04-15
hCoV-19/Scotland/CVR2480/2020	EPI_ISL_477951	2020-04-15
hCoV-19/Scotland/CVR2488/2020	EPI_ISL_477953	2020-04-15
hCoV-19/Scotland/CVR2490/2020	EPI_ISL_477954	2020-04-15
hCoV-19/Scotland/CVR2495/2020	EPI_ISL_477956	2020-04-15
hCoV-19/Scotland/CVR2498/2020	EPI_ISL_477957	2020-04-15
hCoV-19/Scotland/CVR2592/2020	EPI_ISL_477980	2020-04-16
hCoV-19/Scotland/CVR2593/2020	EPI_ISL_477981	2020-04-16
hCoV-19/Scotland/CVR2602/2020	EPI_ISL_477985	2020-04-16
hCoV-19/Scotland/CVR2604/2020	EPI_ISL_477986	2020-04-16
hCoV-19/Scotland/CVR2616/2020	EPI_ISL_477988	2020-04-15
hCoV-19/Scotland/CVR2620/2020	EPI_ISL_477990	2020-04-17
hCoV-19/Scotland/CVR2624/2020	EPI_ISL_477991	2020-04-17
hCoV-19/Scotland/CVR2627/2020	EPI_ISL_477992	2020-04-16
hCoV-19/Scotland/CVR2628/2020	EPI_ISL_477993	2020-04-17
hCoV-19/Scotland/CVR2632/2020	EPI_ISL_477996	2020-04-17
hCoV-19/Scotland/CVR2635/2020	EPI_ISL_477997	2020-04-17
hCoV-19/Scotland/CVR2637/2020	EPI_ISL_477998	2020-04-16
hCoV-19/Scotland/CVR2638/2020	EPI_ISL_477999	2020-04-17
hCoV-19/South Africa/KRISP-0356/2020	EPI_ISL_487313	2020-06-25
hCoV-19/South Africa/KRISP-0370/2020	EPI_ISL_487321	2020-06-25
hCoV-19/Russia/Moscow-80112/2020	EPI_ISL_428900	2020-03-23
hCoV-19/Russia/Crymea-80603/2020	EPI_ISL_428901	2020-03-23
hCoV-19/Russia/Pskov-83602/2020	EPI_ISL_428908	2020-03-25
hCoV-19/Russia/Sverdlovsk-82904/2020	EPI_ISL_428915	2020-03-25
hCoV-19/Russia/Tver-72601/2020	EPI_ISL_428921	2020-03-19
hCoV-19/Poland/PL_P2/2020	EPI_ISL_428925	2020-03-28
hCoV-19/Poland/PL_P3/2020	EPI_ISL_428926	2020-03-28
hCoV-19/Poland/PL_P4/2020	EPI_ISL_428927	2020-03-28
hCoV-19/Poland/PL_P5/2020	EPI_ISL_428928	2020-03-30
hCoV-19/Poland/PL_P6/2020	EPI_ISL_428929	2020-03-29
hCoV-19/Poland/PL_P8/2020	EPI_ISL_428931	2020-03-28
hCoV-19/Poland/PL_P9/2020	EPI_ISL_428932	2020-03-28
hCoV-19/USA/WI-UW-259/2020	EPI_ISL_428935	2020-04-17
hCoV-19/Luxembourg/LNS6969569/2020	EPI_ISL_428943	2020-04-01
hCoV-19/Luxembourg/LNS1387711/2020	EPI_ISL_428944	2020-04-01
hCoV-19/Luxembourg/LNS3702558/2020	EPI_ISL_428945	2020-04-03
hCoV-19/Luxembourg/LNS0078676/2020	EPI_ISL_428949	2020-04-03
hCoV-19/Luxembourg/LNS5971805/2020	EPI_ISL_428954	2020-04-05
hCoV-19/Luxembourg/LNS6854244/2020	EPI_ISL_428956	2020-04-01
hCoV-19/Luxembourg/LNS6326231/2020	EPI_ISL_428960	2020-04-02
hCoV-19/Luxembourg/LNS9322962/2020	EPI_ISL_428961	2020-04-03
hCoV-19/England/CAMB-71D9A/2020	EPI_ISL_438300	2020-03-30
hCoV-19/England/CAMB-76A8F/2020	EPI_ISL_438318	2020-03-29
hCoV-19/England/CAMB-76955/2020	EPI_ISL_438322	2020-03-30
hCoV-19/England/CAMB-75D5A/2020	EPI_ISL_438324	2020-03-29
hCoV-19/England/CAMB-769BF/2020	EPI_ISL_438326	2020-03-30
hCoV-19/England/CAMB-71DD6/2020	EPI_ISL_438327	2020-03-30
hCoV-19/England/CAMB-76A61/2020	EPI_ISL_438329	2020-03-30
[truncated: 38,452 more rows]

## Sheet: Table S2
Table S2: Pre- and postmutation sequences of 29-mers with the mutation listed in Table 1
M1:	GCACAUCUAGGUUUC(U)GUCCGGGUGUGACC
M2:	AUGUAUUGUUCUUUC(U)UACCCUCCAGAUGA
M3:	UACAGUGUUCCCACC(U)UACAAGUUUUGGAC
M4:	UGUUCUUUAUCAGGA(G)UGUUAACUGCACAG
M5:	CUUGCUGUUUUUCAG(U)AGCGCUUCCAAAAU
M6:	AAAGAAAUUUGACAC(U)CUUCAAUGGGGAAU
M7:	UCCAGGCAGCAGUAGGG(AAC)GAACUUCUCCUGCU
M8:	UCAUGACUAGGUGUC(U)UAGCUGUCCACGAG
M9:	UUGUUCUUUUUUUUG(U)UAUGAAAAUGCCUU
M10:	UACAGUUUCCUGUUU(C)ACCUUUUACAAUUA
M11:	GACACAUGGUUUAGC(U)CAGCGUGGUGGUAG
M12:	AGCGAUUAUGACUAC(U)UAUCGUUAUAAUCU
M13:	UAGUCGCAACAGUUC(U)AAGAAAUUCAACUC
N1:	ACAGUUUAUGAUCCU(NN)UUGCAACCUGAAU
